# Supplementary material for: From data to insights: a tool for comprehensive Quantification of Continuous Glucose Monitoring (QoCGM)
Source: PeerJ. 2025 Jun 9;13:e19501. doi: 10.7717/peerj.19501 (PMC12161138; doi:10.7717/peerj.19501)
Supplement: Supplemental Information 1 [file peerj-13-19501-s001.csv]

monitoringDays	completenessRate	sample_n	Mean	Median	Std	CV	IQR	Pctile75	Pctile25	TIR	TITR	TBR1	TBR2	TBR	TAR1	TAR2	TAR	sample_n_nighttime	Mean_nighttime	Median_nighttime	Std_nighttime	CV_nighttime	IQR_nighttime	Pctile75_nighttime	Pctile25_nighttime	TIR_nighttime	TITR_nighttime	TBR1_nighttime	TBR2_nighttime	TBR_nighttime	TAR1_nighttime	TAR2_nighttime	TAR_nighttime	sample_n_daytime	Mean_daytime	Median_daytime	Std_daytime	CV_daytime	IQR_daytime	Pctile75_daytime	Pctile25_daytime	TIR_daytime	TITR_daytime	TBR1_daytime	TBR2_daytime	TBR_daytime	TAR1_daytime	TAR2_daytime	TAR_daytime
7	99.79	1883	132.75	130.02	32.58	24.54	44.99	157.01	112.02	90.33	58.9	1.27	0	1.27	8.39	0	8.39	576	110.38	107.04	31.39	28.44	50.4	132.02	81.62	94.27	75.52	3.65	0	3.65	2.08	0	2.08	1307	142.61	138.06	27.89	19.56	41.53	164.08	122.55	88.6	51.57	0.23	0	0.23	11.17	0	11.17
7	100	1878	178.09	169.37	42.95	24.12	57.73	203.72	145.98	61.77	18.16	0	0	0	31.36	6.87	38.23	576	175.81	169.25	39.66	22.56	36.32	184.12	147.8	72.22	12.33	0	0	0	21.88	5.9	27.78	1302	179.1	169.43	44.31	24.74	66.67	210.81	144.14	57.14	20.74	0	0	0	35.56	7.3	42.86
7	99.78	1857	175.85	169.37	58.92	33.5	86.51	219.84	133.33	52.72	30.75	1.4	0.81	2.21	31.29	13.79	45.08	576	118.16	126.13	30.69	25.97	41.43	136.94	95.51	90.1	74.65	4.51	2.6	7.11	2.78	0	2.78	1281	201.79	200	49.39	24.47	77.94	239.64	161.7	35.91	11.01	0	0	0	44.11	19.98	64.09
7	99.84	1862	284.16	277.48	58.81	20.7	91.64	329.65	238.01	1.99	0	0	0	0	29.27	68.74	98.01	576	287.52	284.72	49.96	17.38	73.87	322.52	248.65	0	0	0	0	0	25.35	74.65	100	1286	282.65	275.68	62.33	22.05	99.02	333.25	234.23	2.88	0	0	0	0	31.03	66.1	97.13
7	100	1876	155.28	145.93	43.97	28.32	63.1	185.59	122.49	71.75	45.42	0	0	0	25.21	3.04	28.25	576	178.25	180.18	44.85	25.16	70.27	210.82	140.55	48.96	24.31	0	0	0	44.97	6.08	51.05	1300	145.1	133.33	39.53	27.24	48.62	165.74	117.11	81.85	54.77	0	0	0	16.46	1.69	18.15
1	100.35	287	398.4	400	7.55	1.89	0	400	400	0	0	0	0	0	0	100	100	96	400	400	0	0	0	400	400	0	0	0	0	0	0	100	100	191	397.6	400	9.15	2.3	0	400	400	0	0	0	0	0	0	100	100
7	100.05	1852	179.04	178.49	54.04	30.18	86.02	220.02	134	50.59	27.38	0	0	0	38.98	10.42	49.4	576	138.08	119.52	48.1	34.84	53.99	159	105.01	86.63	61.81	0	0	0	8.16	5.21	13.37	1276	197.53	198.51	45.78	23.18	63.49	231.03	167.53	34.33	11.83	0	0	0	52.9	12.77	65.67
7	98.6	1851	188.11	185.9	54.4	28.92	65.87	219.87	153.99	42.68	16.91	0.65	0.38	1.03	41.92	14.37	56.29	576	227.22	224.59	51.29	22.57	80.02	269.08	189.06	16.32	1.74	0	0.35	0.35	49.13	34.2	83.33	1275	170.44	173.89	45.88	26.92	60.74	200.1	139.36	54.59	23.76	0.94	0.39	1.33	38.67	5.41	44.08
7	99.52	1871	159.4	155	38.79	24.33	52.25	181.98	129.73	73.81	35.44	0	0	0	23.36	2.83	26.19	576	161.86	158.56	39.21	24.23	49.61	185.64	136.04	69.27	28.99	0	0	0	27.78	2.95	30.73	1295	158.3	153.15	38.56	24.36	50.45	178.38	127.93	75.83	38.3	0	0	0	21.39	2.78	24.17
7	100.05	1877	210.76	212.61	62.79	29.79	100.77	259.46	158.69	34.95	16.78	0	0	0	35.27	29.78	65.05	576	194.06	187.31	56.69	29.21	92.76	234.17	141.42	46.18	23.44	0	0	0	32.81	21.01	53.82	1301	218.15	221.62	63.95	29.32	98.92	266.82	167.9	29.98	13.84	0	0	0	36.36	33.67	70.03
7	100.37	1868	136.55	130.1	30.91	22.64	35.2	150.21	115.01	90.63	63.81	0	0	0	8.89	0.48	9.37	576	119.39	118.08	16.43	13.76	23.07	129.09	106.02	100	88.89	0	0	0	0	0	0	1292	144.21	137.53	32.74	22.7	40.85	160.85	120	86.46	52.63	0	0	0	12.85	0.7	13.55
7	95.52	1874	161.57	153.14	41.94	25.96	52.2	185.54	133.34	70.65	30.42	0.11	0.27	0.38	25.56	3.42	28.98	576	141.26	142.34	26.88	19.03	32.38	154.95	122.57	91.15	38.37	0.35	0.87	1.22	7.64	0	7.64	1298	170.58	165.76	44.23	25.93	57.67	196.38	138.71	61.56	26.89	0	0	0	33.51	4.93	38.44
7	100	1871	188.36	185.59	42.31	22.46	55.84	216.2	160.36	43.03	12.19	0	0.16	0.16	46.66	10.15	56.81	576	175.53	176.58	32.01	18.24	37.86	196.4	158.54	53.47	13.02	0	0	0	46.01	0.52	46.53	1295	194.06	192.8	45.01	23.19	64.86	227.05	162.2	38.38	11.81	0	0.23	0.23	46.95	14.44	61.39
7	100	1882	231.21	216.35	84.14	36.39	122.44	288.33	165.89	32.52	12.54	0	0	0	31.35	36.13	67.48	576	241.72	228.91	69.44	28.72	104.29	291.9	187.62	20.49	2.43	0	0	0	39.24	40.28	79.52	1306	226.57	210.62	89.49	39.5	120.78	281.08	160.3	37.83	17	0	0	0	27.87	34.3	62.17
5	78.01	1728	187.09	169.35	54.24	28.99	61.21	212.64	151.43	60.13	11.69	0	0	0	24.07	15.8	39.87	576	158.13	155.8	22.45	14.2	27.07	171.21	144.14	87.85	16.67	0	0	0	11.81	0.35	12.16	1152	201.57	183.78	59.44	29.49	84.55	245.1	160.55	46.27	9.2	0	0	0	30.21	23.52	53.73
7	98.94	1879	244.28	234.66	70	28.66	101.21	294.03	192.82	18.52	5.32	0	0	0	37.79	43.69	81.48	576	214.89	202.78	54.89	25.54	67.43	243.46	176.03	27.08	4.34	0	0	0	51.56	21.35	72.91	1303	257.28	257.99	72.02	27.99	106.14	311.17	205.02	14.74	5.76	0	0	0	31.7	53.57	85.27
7	100	1862	175.45	172.53	35.49	20.23	48	198.02	150.02	58.11	15.25	0	0	0	39.04	2.85	41.89	576	166.13	165.02	19.34	11.64	28.99	181.03	152.04	73.26	7.99	0	0	0	26.74	0	26.74	1286	179.63	178.06	40.01	22.27	62	210.02	148.02	51.32	18.51	0	0	0	44.56	4.12	48.68
7	100	1871	110.57	109.11	22.13	20.01	29.9	123.95	94.05	98.98	89.1	0.8	0	0.8	0.21	0	0.21	576	100.22	96.99	19.43	19.39	29.09	114.1	85.01	98.96	94.79	1.04	0	1.04	0	0	0	1295	115.17	113.69	21.7	18.84	27.07	128.08	101.01	99	86.56	0.69	0	0.69	0.31	0	0.31
7	100	1855	143.71	142.05	24.48	17.04	28.69	155.72	127.03	93.53	45.5	0	0	0	6.04	0.43	6.47	576	155.49	152.02	23.38	15.04	19.01	161.03	142.02	89.06	18.58	0	0	0	9.55	1.39	10.94	1279	138.4	136	23.09	16.68	29.98	152	122.03	95.54	57.62	0	0	0	4.46	0	4.46
7	100	1857	160.36	153.15	34.82	21.71	30.65	171.17	140.53	80.88	24.56	0	0	0	15.67	3.45	19.12	576	148.83	151.29	19.87	13.35	18.94	158.61	139.68	95.83	25	0	0	0	4.17	0	4.17	1281	165.54	156.76	38.65	23.35	40.08	180.63	140.54	74.16	24.36	0	0	0	20.84	5	25.84
7	99.35	1842	137.58	120.1	47.8	34.75	52.52	157.6	105.09	83.71	65.69	0	0	0	12.7	3.58	16.28	576	139.59	117.12	51.01	36.54	57.41	163.42	106.01	80.38	66.49	0	0	0	14.24	5.38	19.62	1266	136.66	121.18	46.26	33.85	50.21	155.22	105.01	85.23	65.32	0	0	0	12.01	2.76	14.77
7	100	1891	178.03	167.61	65.14	36.59	82.88	218.02	135.14	54.47	25.01	1.96	0.26	2.22	29.14	14.17	43.31	576	212.82	187.42	73.64	34.6	118.95	270.31	151.35	47.74	9.9	0	0	0	18.92	33.33	52.25	1315	162.79	162.16	54.48	33.46	77.5	200.02	122.52	57.41	31.63	2.81	0.38	3.19	33.61	5.78	39.39
7	100	1878	120.67	116.1	22.13	18.34	24	130.02	106.02	97.76	82.22	0	0	0	2.24	0	2.24	576	110.31	112.02	10.91	9.89	15.59	117.08	101.5	100	99.13	0	0	0	0	0	0	1302	125.26	120.06	24.2	19.32	32.9	140.04	107.14	96.77	74.73	0	0	0	3.23	0	3.23
7	100	1879	208.13	198.17	69.76	33.52	84.66	241.45	156.79	37.95	16.39	0	0	0	38.53	23.52	62.05	576	170.48	169.41	50.99	29.91	74.72	204.46	129.74	56.6	32.47	0	0	0	35.42	7.99	43.41	1303	224.77	212.53	70.48	31.36	101.02	275.64	174.63	29.7	9.29	0	0	0	39.91	30.39	70.3
7	98.62	1890	130.87	132.02	24.95	19.06	27.11	145.04	117.92	95.29	62.49	2.01	0.32	2.33	2.38	0	2.38	576	128.07	131	22.02	17.19	28.98	142.99	114.02	97.4	68.06	1.74	0.52	2.26	0.35	0	0.35	1314	132.09	132.99	26.04	19.71	27.04	146.04	119	94.37	60.05	2.13	0.23	2.36	3.27	0	3.27
7	97.3	1855	229.18	221.58	83.25	36.33	117.28	288.29	171.01	28.46	13.15	1.02	0	1.02	30.35	40.16	70.51	576	211.84	203.6	71.01	33.52	99.1	261.26	162.16	31.77	10.42	2.6	0	2.6	34.03	31.6	65.63	1279	236.99	231.51	87.12	36.76	123.19	298.9	175.71	26.97	14.39	0.31	0	0.31	28.69	44.02	72.71
7	100.26	1887	126.87	122.01	26.29	20.72	31.93	141.95	110.02	96.56	73.13	0.26	0	0.26	3.18	0	3.18	576	120.19	117	16.53	13.76	18.99	129.01	110.02	99.83	89.24	0	0	0	0.17	0	0.17	1311	129.81	126.73	29.1	22.42	39.03	149.05	110.02	95.12	66.06	0.38	0	0.38	4.5	0	4.5
7	100	1876	117.47	115.04	14.04	11.95	15.99	124.02	108.03	100	93.23	0	0	0	0	0	0	576	113.17	112.06	8.46	7.48	10.01	118.02	108.01	100	98.26	0	0	0	0	0	0	1300	119.38	117.03	15.52	13	18.02	127.03	109.01	100	91	0	0	0	0	0	0
7	98.08	1879	225.48	216.22	79.64	35.32	119.22	281.38	162.16	31.19	15.27	0	0	0	34.17	34.65	68.82	576	213.6	202.76	61.02	28.57	73.09	247.9	174.81	26.22	11.98	0	0	0	50.52	23.26	73.78	1303	230.73	218.35	86.11	37.32	135.17	293.72	158.56	33.38	16.73	0	0	0	26.94	39.68	66.62
7	100	1878	138.67	131.53	42.18	30.42	57.65	167.57	109.91	78.27	54.15	0.8	1.33	2.13	18.96	0.64	19.6	576	120.51	120.72	25.74	21.36	21.61	129.72	108.11	95.14	86.11	0	0	0	4.86	0	4.86	1302	146.7	145.98	45.43	30.97	70.26	181.98	111.72	70.81	40.02	1.15	1.92	3.07	25.19	0.92	26.11
7	100	1877	137.11	134.02	27.6	20.13	35.08	153	117.92	92.59	59.03	0	0	0	7.41	0	7.41	576	128.23	128.95	17.1	13.34	23.95	140.04	116.09	100	74.83	0	0	0	0	0	0	1301	141.04	138.07	30.32	21.5	41.08	160.19	119.11	89.32	52.04	0	0	0	10.68	0	10.68
7	100	1863	175.64	171.17	49.06	27.93	66.22	204.96	138.74	54.43	26.3	0.38	0	0.38	38.33	6.87	45.2	576	189.07	190.99	43.39	22.95	79.28	230.63	151.35	44.44	17.53	0	0	0	46.53	9.03	55.56	1287	169.62	163.96	50.26	29.63	64.86	198.2	133.33	58.9	30.23	0.54	0	0.54	34.65	5.91	40.56
7	100	1881	191.56	186.06	36.36	18.98	48.89	213.98	165.1	43.27	2.5	0	0	0	50.77	5.95	56.72	576	169.49	167.03	22.21	13.1	26.99	179.02	152.03	77.08	2.26	0	0	0	22.4	0.52	22.92	1305	201.3	198.88	37.13	18.44	47.96	224.01	176.05	28.35	2.61	0	0	0	63.3	8.35	71.65
7	100	1898	136.5	135.01	21.74	15.93	28.92	148.94	120.02	95.94	59.06	0	0	0	4.06	0	4.06	576	143.37	140.94	19.17	13.37	21.03	152.04	131.01	95.14	48.26	0	0	0	4.86	0	4.86	1322	133.5	132.9	22.12	16.57	31	147.02	116.02	96.29	63.77	0	0	0	3.71	0	3.71
7	100.05	1856	183.05	180.09	62.58	34.19	100.9	234.23	133.33	48.28	26.51	1.62	0	1.62	32.92	17.19	50.11	576	228.82	245.04	51.35	22.44	82.85	270.2	187.36	20.83	7.12	0	0	0	33.16	46.01	79.17	1280	162.45	158.55	55.92	34.42	91.91	207.21	115.3	60.63	35.23	2.34	0	2.34	32.81	4.22	37.03
7	100	1887	150.38	140.02	33.2	22.08	44.68	169.76	125.08	81.08	49.81	0	0	0	18.23	0.69	18.92	576	131.71	129.98	15.42	11.71	17.53	138.54	121.01	98.09	77.6	0	0	0	1.91	0	1.91	1311	158.58	151.01	35.53	22.4	51.46	181.45	129.99	73.61	37.6	0	0	0	25.4	0.99	26.39
7	98.87	1866	177.39	171.54	52.48	29.58	71.04	210.06	139.02	55.84	24.92	0.11	0.27	0.38	33.17	10.61	43.78	576	188.05	176.5	55.51	29.52	63	212.02	149.02	49.13	8.68	0.35	0.87	1.22	36.46	13.19	49.65	1290	172.63	170.18	50.37	29.18	80.05	210.02	129.97	58.84	32.17	0	0	0	31.71	9.46	41.17
7	100	1888	161.49	154.96	43.81	27.13	57.64	187.39	129.75	70.07	35.06	0.05	0	0.05	25.64	4.24	29.88	576	153.39	153.15	31.79	20.72	37.84	172.97	135.13	84.9	31.6	0	0	0	14.93	0.17	15.1	1312	165.04	158.57	47.73	28.92	73.88	200.02	126.14	63.57	36.59	0.08	0	0.08	30.34	6.02	36.36
7	100	1891	138.34	129.73	50.83	36.74	64.87	163.96	99.1	81.28	55.95	1.48	0	1.48	12.53	4.71	17.24	576	120.53	115.32	35.37	29.35	59.46	149.55	90.09	89.93	61.98	3.65	0	3.65	6.42	0	6.42	1315	146.14	135.05	54.49	37.29	68.38	172.89	104.51	77.49	53.31	0.53	0	0.53	15.21	6.77	21.98
7	100	1872	189.79	190.53	34.78	18.33	46.91	212.68	165.77	38.35	8.28	0	0	0	56.52	5.13	61.65	576	185.33	187.28	33.51	18.08	54.36	211.12	156.76	41.32	10.59	0	0	0	57.64	1.04	58.68	1296	191.78	192.6	35.16	18.34	46.83	214.31	167.48	37.04	7.25	0	0	0	56.02	6.94	62.96
7	99.68	1859	336.05	351.4	67.37	20.05	115.31	400	284.68	2.15	0	0	0	0	11.19	86.66	97.85	576	375.71	400	37.18	9.9	42.86	400	357.14	0	0	0	0	0	0	100	100	1283	318.25	320.72	70.25	22.07	135.14	400	264.86	3.12	0	0	0	0	16.21	80.67	96.88
7	81.36	1851	138.11	129.08	55.24	40	72.05	176.06	104.02	66.13	49.27	4.38	5.78	10.16	19.12	4.59	23.71	576	143.07	135.01	40.35	28.2	61.71	176.05	114.34	73.96	52.95	2.78	0	2.78	23.09	0.17	23.26	1275	135.86	124.21	60.66	44.65	79.09	176.1	97.01	62.59	47.61	5.1	8.39	13.49	17.33	6.59	23.92
7	100	1879	180.72	176.01	36.73	20.32	49.87	204.87	155	54.71	12.67	0	0	0	41.25	4.04	45.29	576	191.28	186.07	31.15	16.28	46.4	214.45	168.05	46.53	0.35	0	0	0	49.65	3.82	53.47	1303	176.04	173.03	38.02	21.6	52.92	200.94	148.02	58.33	18.11	0	0	0	37.53	4.14	41.67
7	100	1874	135.59	132.02	45.84	33.81	61.8	164.02	102.22	77.27	53.79	4.96	1.07	6.03	15.58	1.12	16.7	576	119.84	107.06	50.2	41.89	61.82	143.52	81.7	72.05	59.72	11.46	1.56	13.02	14.06	0.87	14.93	1298	142.58	136.91	41.93	29.41	53.02	168.02	115	79.58	51.16	2.08	0.85	2.93	16.26	1.23	17.49
7	100	1890	185.94	181.03	59.66	32.09	87.52	226.56	139.03	48.84	24.87	0.42	0	0.42	34.66	16.08	50.74	576	168.21	161.3	52.34	31.12	65.83	197.88	132.05	64.76	34.72	0	0	0	29.34	5.9	35.24	1314	193.71	194.37	61.02	31.5	88.72	238.81	150.08	41.86	20.55	0.61	0	0.61	36.99	20.55	57.54
7	100	1860	185.17	167.47	62.64	33.83	64.83	208.98	144.15	59.84	19.78	0	0	0	26.13	14.03	40.16	576	154.2	149.55	40.34	26.16	27.01	162.16	135.16	87.85	27.78	0	0	0	7.99	4.17	12.16	1284	199.07	183.78	65.82	33.06	72.03	228.62	156.59	47.27	16.2	0	0	0	34.27	18.46	52.73
7	100.05	1885	144.36	142.34	41.28	28.59	54.2	171.17	116.97	79.1	46.05	1.11	0	1.11	18.46	1.33	19.79	576	122.63	122.52	35.02	28.56	46.85	142.34	95.5	94.97	71.01	0.52	0	0.52	3.65	0.87	4.52	1309	153.93	153.17	40.19	26.11	52.21	181.91	129.7	72.12	35.06	1.38	0	1.38	24.98	1.53	26.51
7	94.39	1873	142.93	131.31	49.36	34.53	61.31	165.82	104.52	78.7	55.31	1.44	0	1.44	14.95	4.91	19.86	576	126.72	111.75	46.15	36.42	46.85	142.34	95.5	87.33	71.7	1.91	0	1.91	6.42	4.34	10.76	1297	150.13	140.54	49.04	32.67	59.62	176.58	116.96	74.87	48.03	1.23	0	1.23	18.74	5.17	23.91
7	100	1874	153.29	151.35	38.59	25.17	44.86	172.82	127.96	79.35	36.77	0.27	0	0.27	17.88	2.51	20.39	576	150.96	151.36	23.74	15.72	33.34	167.57	134.23	88.89	31.6	0	0	0	11.11	0	11.11	1298	154.32	151.35	43.56	28.22	55.87	178.39	122.52	75.12	39.06	0.39	0	0.39	20.88	3.62	24.5
7	100	1863	146.6	137.04	46.66	31.83	55.03	169.03	114	80.46	52.28	0.27	0	0.27	15.41	3.86	19.27	576	131.31	125.01	40.56	30.89	37.49	139.96	102.47	87.33	74.65	0.69	0	0.69	11.11	0.87	11.98	1287	153.44	147.1	47.6	31.02	53.98	174.01	120.02	77.39	42.27	0.08	0	0.08	17.33	5.21	22.54
7	97.39	1880	186.43	181.92	35.31	18.94	45.26	209.12	163.86	47.02	6.91	0.05	0.21	0.26	46.49	6.22	52.71	576	193.52	187.35	33.87	17.5	43.24	214.41	171.18	39.06	2.43	0	0	0	51.91	9.03	60.94	1304	183.3	178.38	35.49	19.36	46.82	207.18	160.37	50.54	8.9	0.08	0.31	0.39	44.1	4.98	49.08
7	99.37	1890	239.58	229.02	59.41	24.8	81.78	275.95	194.17	15.61	0.58	0	0	0	47.51	36.88	84.39	576	236.94	226.06	57.62	24.32	62.04	257.02	194.98	11.11	0.69	0	0	0	57.64	31.25	88.89	1314	240.74	229.87	60.16	24.99	86.84	280.81	193.97	17.58	0.53	0	0	0	43.07	39.35	82.42
7	99.95	1866	185.98	187.39	54.47	29.29	75.68	219.82	144.14	45.55	22.13	0.32	0	0.32	40.89	13.24	54.13	576	164.55	145.95	58.35	35.46	100.9	219.82	118.92	62.85	45.31	1.04	0	1.04	23.26	12.85	36.11	1290	195.56	194.55	49.77	25.45	59.44	219.82	160.37	37.83	11.78	0	0	0	48.76	13.41	62.17
7	100	1890	159.21	153.29	43.99	27.63	64.98	189.31	124.32	66.88	38.78	0	0	0	30.63	2.49	33.12	576	140.49	129.76	41.54	29.57	59.45	167.56	108.11	81.77	59.2	0	0	0	18.23	0	18.23	1314	167.42	165.82	42.51	25.39	63.09	196.42	133.33	60.35	29.83	0	0	0	36.07	3.58	39.65
7	96	1877	173.39	171.29	40.76	23.51	50.51	194.66	144.14	57.06	22.64	0	0	0	37.72	5.22	42.94	576	174.53	178.38	32.91	18.85	41.44	192.79	151.35	51.74	17.19	0	0	0	44.44	3.82	48.26	1301	172.89	169.37	43.79	25.33	59.47	198.23	138.76	59.42	25.06	0	0	0	34.74	5.84	40.58
7	100	1856	158.94	150.07	55.6	34.98	84.88	195.89	111.01	67.35	44.07	0.16	0	0.16	23.6	8.89	32.49	576	120.97	111.03	34.65	28.65	39.04	135.06	96.02	91.49	76.91	0.52	0	0.52	7.99	0	7.99	1280	176.03	167.03	54.79	31.13	80.12	213.12	133	56.48	29.3	0	0	0	30.63	12.89	43.52
7	98.51	1873	183.39	172.97	53.69	29.28	66.77	212.61	145.84	55.9	20.29	0	0	0	29.95	14.15	44.1	576	178.35	169.38	45.76	25.66	50.46	197.31	146.85	61.81	17.88	0	0	0	28.82	9.38	38.2	1297	185.63	174.77	56.74	30.56	73.81	217.99	144.18	53.28	21.36	0	0	0	30.45	16.27	46.72
7	100	1879	168.83	162.02	49.08	29.07	57	192.02	135.02	66.42	28.74	0	0	0	26.82	6.76	33.58	576	153.76	146.02	44.19	28.74	53.01	175.03	122.02	79.17	42.88	0	0	0	15.63	5.21	20.84	1303	175.49	168.02	49.67	28.3	53.02	197.02	144	60.78	22.49	0	0	0	31.77	7.44	39.21
7	100	1847	155.52	151.78	33.07	21.27	44.94	174.99	130.05	79.64	37.63	0	0	0	18.68	1.68	20.36	576	138.62	134.06	23.19	16.73	32.06	154.05	122	94.62	59.03	0	0	0	5.38	0	5.38	1271	163.18	160.09	34.04	20.86	45.09	182.1	137.01	72.86	27.93	0	0	0	24.7	2.44	27.14
7	100.11	1883	162.2	155.99	42.11	25.96	57.87	191.03	133.15	64.31	32.18	0.58	0.27	0.85	31.49	3.35	34.84	576	164.53	166.02	27.65	16.81	48	188.02	140.02	64.58	23.61	0.35	0	0.35	35.07	0	35.07	1307	161.18	150.02	47.06	29.2	67.48	194.49	127.01	64.19	35.96	0.69	0.38	1.07	29.92	4.82	34.74
7	100.05	1876	160.06	149.02	46.5	29.05	51.91	178.92	127.01	75.75	40.46	0	0	0	18.02	6.24	24.26	576	121.62	123.98	14.28	11.74	21.98	130.99	109.01	100	89.76	0	0	0	0	0	0	1300	177.1	166.02	45.65	25.78	49.97	195.97	146	65	18.62	0	0	0	26	9	35
7	100.05	1890	162.31	154.95	35.92	22.13	43.15	181.89	138.74	73.17	26.61	0	0	0	25.13	1.69	26.82	576	157.67	145.94	29.64	18.8	28.73	167.48	138.75	79.51	26.91	0	0	0	20.49	0	20.49	1314	164.35	162.15	38.18	23.23	47.37	185.59	138.22	70.4	26.48	0	0	0	27.17	2.44	29.61
7	100	1875	137.56	131.47	36.54	26.56	34.08	147.68	113.6	87.2	64.48	0.11	0	0.11	10.83	1.87	12.7	576	138.47	135.09	27.33	19.74	19.81	142.34	122.52	90.8	64.24	0	0	0	9.2	0	9.2	1299	137.16	127.93	39.95	29.13	41.57	151.59	110.01	85.6	64.59	0.15	0	0.15	11.55	2.69	14.24
7	100	1891	195.37	189.19	32.09	16.42	41.44	216.21	174.77	32.73	2.91	0	0	0	60.71	6.56	67.27	576	189.31	183.78	23.61	12.47	21.62	198.2	176.58	36.46	0.87	0	0	0	60.94	2.6	63.54	1315	198.02	195.74	34.84	17.6	48.58	221.53	172.95	31.1	3.8	0	0	0	60.61	8.29	68.9
7	100	1822	189.16	178.38	36.52	19.31	54.07	216.22	162.15	51.04	3.29	0	0	0	42.97	5.98	48.95	576	160.52	160.36	13.88	8.65	16.22	167.57	151.35	93.06	4.51	0	0	0	6.94	0	6.94	1246	202.4	200	36.15	17.86	54.05	228.82	174.77	31.62	2.73	0	0	0	59.63	8.75	68.38
7	100	1875	131.17	126.02	39.12	29.83	47.87	153.98	106.11	87.52	59.52	3.2	0.11	3.31	7.57	1.6	9.17	576	131.16	123.59	40.68	31.01	40.09	148.11	108.02	86.81	66.32	2.43	0	2.43	9.03	1.74	10.77	1299	131.18	126.99	38.43	29.3	49.48	155.5	106.02	87.84	56.51	3.54	0.15	3.69	6.93	1.54	8.47
7	100	1869	167.39	156.78	42.13	25.17	52.55	189.39	136.84	67.09	30.02	0.05	0	0.05	26.91	5.94	32.85	576	145.34	138.8	23.53	16.19	23.44	153.17	129.73	90.1	50.35	0	0	0	9.9	0	9.9	1293	177.21	171.25	44.8	25.28	61.36	203.76	142.4	56.84	20.96	0.08	0	0.08	34.49	8.58	43.07
7	99.2	1881	297.78	300.87	81.28	27.3	127.93	374.77	246.85	10.95	4.15	0	0	0	15.84	73.21	89.05	576	287.17	289.37	87.98	30.64	137.72	367.46	229.74	13.72	5.9	0	0	0	19.97	66.32	86.29	1305	302.46	303.38	77.72	25.7	125.01	377.42	252.42	9.73	3.37	0	0	0	14.02	76.25	90.27
7	100	1884	227.78	233.03	57.31	25.16	82.76	269.8	187.04	22.51	6.69	0	0	0	39.81	37.69	77.5	576	209.15	208.68	57.88	27.67	97.02	257.04	160.02	32.29	11.81	0	0	0	40.45	27.26	67.71	1308	235.98	240.19	55.12	23.36	73.12	273.03	199.91	18.2	4.43	0	0	0	39.53	42.28	81.81
7	100.05	1886	175.58	160.02	58.43	33.28	61.01	198.02	137.01	65.85	27.41	0.11	0	0.11	23.81	10.23	34.04	576	183.15	160.04	69.55	37.98	83.5	217.52	134.02	63.54	29.34	0.35	0	0.35	20.31	15.8	36.11	1310	172.26	159.01	52.5	30.47	55.01	193.03	138.02	66.87	26.56	0	0	0	25.34	7.79	33.13
7	97.22	1870	203.83	203.02	47.32	23.22	63.8	235.97	172.16	31.55	9.14	0	0	0	53.1	15.35	68.45	576	205.7	205.99	33.64	16.36	48.99	230.01	181.03	23.78	1.56	0	0	0	70.14	6.08	76.22	1294	203	200.3	52.27	25.75	75.9	240.02	164.12	35.01	12.52	0	0	0	45.52	19.47	64.99
7	100.05	1876	153.1	147.75	35.65	23.28	45	171.12	126.12	79.69	42.32	0	0	0	19.62	0.69	20.31	576	145.75	142.37	19.04	13.06	30.58	160.32	129.74	94.27	42.36	0	0	0	5.73	0	5.73	1300	156.35	149.71	40.49	25.89	61.36	183.81	122.46	73.23	42.31	0	0	0	25.77	1	26.77
7	100	1883	147.59	143.01	35.49	24.05	46	168.02	122.02	82.37	46.31	0.05	0	0.05	16.68	0.9	17.58	576	132.26	126.52	31.39	23.73	33.01	146.02	113.01	94.44	69.27	0.17	0	0.17	4.69	0.69	5.38	1307	154.34	151	35.1	22.75	46.02	177.03	131.01	77.05	36.19	0	0	0	21.96	0.99	22.95
7	100.05	1881	194.61	178.33	55.55	28.54	61.34	218.1	156.76	51.04	10.47	0	0	0	33.97	14.99	48.96	576	173.77	169.37	29.58	17.02	43.2	192.79	149.59	66.32	8.68	0	0	0	32.12	1.56	33.68	1305	203.81	187.39	61.53	30.19	75.84	234.46	158.62	44.29	11.26	0	0	0	34.79	20.92	55.71
7	100	1879	237.54	236.11	41.77	17.59	55.87	264.96	209.09	8.14	0.21	0	0	0	55.77	36.08	91.85	576	231.78	234.03	34.87	15.05	58.03	258.05	200.02	7.81	0	0	0	0	57.12	35.07	92.19	1303	240.09	236.99	44.26	18.43	55.7	267.63	211.93	8.29	0.31	0	0	0	55.18	36.53	91.71
7	100	1882	145.71	142.34	32.66	22.42	45.02	165.81	120.79	85.07	47.24	0	0	0	14.29	0.64	14.93	576	155.68	149.66	29.59	19.01	46.89	178.43	131.54	75.35	36.98	0	0	0	24.65	0	24.65	1306	141.31	138.57	32.99	23.35	44.97	160.36	115.39	89.36	51.76	0	0	0	9.72	0.92	10.64
7	94.7	1774	228.98	230.63	59.09	25.81	78.82	270.15	191.33	19.39	7.84	0	0	0	42.28	38.33	80.61	576	247.61	248.73	51.09	20.63	81.02	281.02	200	7.12	0	0	0	0	43.23	49.65	92.88	1198	220.02	222.44	60.59	27.54	86.61	265.07	178.46	25.29	11.6	0	0	0	41.82	32.89	74.71
7	100	1872	216.34	208.91	92.62	42.81	141.01	282.05	141.04	36.91	21.1	2.14	0.43	2.57	26.76	33.76	60.52	576	218.64	190.55	93.7	42.86	153.01	295.04	142.02	43.75	21.7	0.35	0	0.35	22.57	33.33	55.9	1296	215.32	218.02	92.15	42.8	135.47	276.48	141.01	33.87	20.83	2.93	0.62	3.55	28.63	33.95	62.58
7	100.05	1889	334.17	335.09	47.78	14.3	84.57	378.32	293.75	0	0	0	0	0	1.91	98.09	100	576	327.75	317.13	48.73	14.87	92.59	372.9	280.31	0	0	0	0	0	0	100	100	1313	336.98	338.65	47.1	13.98	77.23	379.93	302.7	0	0	0	0	0	2.74	97.26	100
7	100	1877	185.05	176.58	54.9	29.67	73.85	216.22	142.36	51.68	23.44	0	0	0	36.49	11.83	48.32	576	141.8	133.33	29.73	20.97	43.27	162.18	118.9	86.28	58.85	0	0	0	13.72	0	13.72	1301	204.19	198.25	52.56	25.74	66.67	232.43	165.77	36.36	7.76	0	0	0	46.58	17.06	63.64
7	96.2	1868	152.47	144.04	38.43	25.21	46.13	171.15	125.02	78.85	44.75	0.05	0	0.05	18.36	2.73	21.09	576	129.07	127.01	19.17	14.86	26.96	142.02	115.06	99.83	69.62	0.17	0	0.17	0	0	0	1292	162.91	154.98	40.24	24.7	55.93	189.04	133.1	69.5	33.67	0	0	0	26.55	3.95	30.5
7	99.84	1880	245.46	238.02	51.01	20.78	65.1	274.04	208.94	5.8	0	0	0	0	53.83	40.37	94.2	576	249.26	233.96	55.4	22.23	65.01	274.04	209.03	1.22	0	0	0	0	58.51	40.28	98.79	1304	243.79	239.96	48.87	20.05	65.74	273.89	208.15	7.82	0	0	0	0	51.76	40.41	92.17
7	100.05	1874	171.45	163.03	34.4	20.06	41.68	187.94	146.26	65.53	13.5	0	0	0	30.74	3.74	34.48	576	149.07	147.96	22	14.76	17.14	156.08	138.94	97.4	28.47	0	0	0	0.87	1.74	2.61	1298	181.38	179.03	34.25	18.88	43.42	199.08	155.66	51.39	6.86	0	0	0	43.99	4.62	48.61
7	99.41	1877	207.29	210.05	52.07	25.12	64.04	241.1	177.07	26.05	11.45	0	0	0	54.5	19.45	73.95	576	208.93	212.02	26.62	12.74	27.01	225.03	198.02	13.19	1.22	0	0	0	81.94	4.86	86.8	1301	206.56	208.01	59.98	29.04	87.93	250.96	163.03	31.74	15.99	0	0	0	42.35	25.9	68.25
7	100.05	1865	160.57	160.02	34.67	21.59	43.01	180.02	137.01	74.53	27.02	0	0	0	23.49	1.98	25.47	576	153.4	158.02	27.75	18.09	35.07	170.05	134.98	84.9	28.65	0	0	0	15.1	0	15.1	1289	163.78	162.02	36.91	22.54	46.97	184.99	138.02	69.9	26.3	0	0	0	27.23	2.87	30.1
7	100.05	1878	121.76	111.73	38.67	31.76	50.47	142.36	91.89	87.06	69.12	2.77	0.32	3.09	9.85	0	9.85	576	126.59	122.52	31.53	24.91	40.52	143.23	102.7	91.49	71.18	0.52	0	0.52	7.99	0	7.99	1302	119.62	106.31	41.27	34.5	54.07	142.36	88.29	85.1	68.2	3.76	0.46	4.22	10.68	0	10.68
2	100.17	575	151.36	135.14	44.77	29.58	50.45	171.17	120.72	79.3	52.35	0	0	0	16	4.7	20.7	192	132.06	122.52	31.82	24.1	31.59	143.3	111.71	85.94	73.96	0	0	0	14.06	0	14.06	383	161.03	147.75	47.17	29.29	47	176.73	129.73	75.98	41.51	0	0	0	16.97	7.05	24.02
7	100	1877	172.84	173	68.3	39.52	104.44	221.56	117.12	46.99	26.21	3.36	2.61	5.97	32.66	14.38	47.04	576	144.16	143.29	67.41	46.76	126.23	207.28	81.05	44.27	32.29	8.51	8.16	16.67	35.94	3.13	39.07	1301	185.53	180.18	64.79	34.92	91.9	232.43	140.53	48.19	23.52	1.08	0.15	1.23	31.21	19.37	50.58
7	97.08	1884	124.68	121.06	33.21	26.64	42.9	143.9	101.01	89.76	67.04	2.97	0.05	3.02	7.22	0	7.22	576	98.24	97.1	21.78	22.17	28.16	111.16	83	90.1	85.94	9.72	0.17	9.89	0	0	0	1308	136.32	133.88	30.61	22.45	39.78	153.77	113.99	89.6	58.72	0	0	0	10.4	0	10.4
7	100	1860	157.76	151.17	53.3	33.79	70.04	189.05	119.01	66.72	37.2	1.61	0.16	1.77	25.81	5.7	31.51	576	153.46	147	38.18	24.88	45.08	175.03	129.95	76.91	37.5	0	0	0	21.35	1.74	23.09	1284	159.69	156.07	58.75	36.79	83.87	195.9	112.03	62.15	37.07	2.34	0.23	2.57	27.8	7.48	35.28
7	100.11	1882	148.77	145.85	43.22	29.05	60.57	176.09	115.52	77.31	44.85	0.58	0	0.58	20.19	1.91	22.1	576	152.98	158.08	43.42	28.38	59.01	179.03	120.02	76.56	36.46	0	0	0	21.18	2.26	23.44	1306	146.91	140.05	43.01	29.28	58.09	171.99	113.9	77.64	48.55	0.84	0	0.84	19.75	1.76	21.51
7	98.73	1890	207.23	201.8	48.48	23.4	63.06	237.84	174.77	30.42	6.03	0	0	0	50.9	18.68	69.58	576	199.61	194.58	35.29	17.68	32.41	208.98	176.58	29.17	0	0	0	0	63.02	7.81	70.83	1314	210.57	212.5	52.91	25.13	77.43	246.81	169.39	30.97	8.68	0	0	0	45.59	23.44	69.03
7	100	1841	186.02	171.27	62.61	33.66	90.09	223.42	133.33	54.26	29.11	0	0	0	27.59	18.14	45.73	576	149.8	140.62	33.43	22.32	46.87	171.19	124.32	78.99	48.44	0	0	0	21.01	0	21.01	1265	202.52	191.25	65.79	32.48	105.95	254.07	148.12	43	20.32	0	0	0	30.59	26.4	56.99
7	98.88	1871	173.97	172.98	49.73	28.58	75.66	209.01	133.35	54.36	26.4	0.43	0.53	0.96	36.08	8.61	44.69	576	147.04	147.72	35.68	24.26	54.06	174.78	120.72	77.08	42.88	0.87	1.74	2.61	20.31	0	20.31	1295	185.95	189.19	50.41	27.11	65.02	221.64	156.63	44.25	19.07	0.23	0	0.23	43.09	12.43	55.52
7	95.63	1878	108.98	102.66	27.76	25.47	36.99	125.01	88.02	97.02	83.55	1.28	0	1.28	1.7	0	1.7	576	90.46	87.05	13.77	15.22	16.04	97.01	80.97	98.09	98.09	1.91	0	1.91	0	0	0	1302	117.18	110.02	28.45	24.28	40.38	135.85	95.47	96.54	77.11	1	0	1	2.46	0	2.46
7	100	1878	129.9	120.54	52.92	40.74	72.03	160.34	88.31	70.66	50.96	8.73	2.02	10.75	16.61	1.97	18.58	576	148.57	147.74	53.01	35.68	82.91	189.24	106.33	65.28	41.15	5.38	0	5.38	27.6	1.74	29.34	1302	121.64	108.16	50.76	41.73	63.16	147.75	84.58	73.04	55.3	10.22	2.92	13.14	11.75	2.07	13.82
7	100.05	1870	181.34	169.37	47.45	26.16	64.87	212.61	147.75	55.72	17.22	0	0	0	33.05	11.23	44.28	576	161.1	153.14	29.29	18.18	21.54	165.73	144.18	81.25	14.06	0	0	0	15.97	2.78	18.75	1294	190.36	185.67	51.08	26.83	72.51	223.64	151.13	44.36	18.62	0	0	0	40.65	14.99	55.64
7	100.05	1889	189.48	172.02	59.29	31.29	98	238.02	140.02	53.73	23.98	0	0	0	25.73	20.54	46.27	576	153.03	140.02	37.72	24.65	22.01	155.01	133.01	84.38	48.09	0	0	0	10.76	4.86	15.62	1313	205.47	194.02	59.96	29.18	99.02	254.04	155.01	40.29	13.4	0	0	0	32.29	27.42	59.71
5	100	1440	197.21	187.45	55.45	28.12	75.44	230.43	154.99	42.92	12.29	0	0	0	38.96	18.13	57.09	480	196.23	184.67	47.79	24.35	68.47	225.23	156.76	45.63	0.83	0	0	0	40	14.38	54.38	960	197.7	194.48	58.92	29.8	79.23	232.4	153.16	41.56	18.02	0	0	0	38.44	20	58.44
7	95.89	1875	208.81	202.97	34.81	16.67	48.12	230.13	182.01	22.35	0.69	0	0	0	64.11	13.55	77.66	576	184.14	180.34	16.99	9.23	18.11	191.03	172.92	47.74	0	0	0	0	52.26	0	52.26	1299	219.75	218	35.1	15.97	49.27	242.93	193.65	11.09	1	0	0	0	69.36	19.55	88.91
7	98.3	1879	164.15	165.04	41.53	25.3	64.04	195.05	131.01	63.76	30.71	0.11	0	0.11	33.42	2.71	36.13	576	146.64	134.08	45.44	30.99	59.03	173.05	114.02	77.95	53.47	0.35	0	0.35	17.71	3.99	21.7	1303	171.89	173.03	37.15	21.61	54.07	199.03	144.96	57.48	20.64	0	0	0	40.37	2.15	42.52
7	100	1868	129.53	125.4	25.5	19.69	36	147.01	111.01	95.82	66.49	0.21	0	0.21	3.96	0	3.96	576	112.8	111.04	21.67	19.21	17.97	118.98	101.01	96.88	91.15	0.52	0	0.52	2.6	0	2.6	1292	136.99	136.05	23.47	17.13	33.08	152.09	119.01	95.36	55.5	0.08	0	0.08	4.57	0	4.57
7	100.05	1874	147.74	133.33	61.7	41.76	77.5	178.39	100.89	72.57	52.93	2.4	0.11	2.51	15.58	9.34	24.92	576	118.71	117.12	27.18	22.9	48.65	142.34	93.69	100	71.01	0	0	0	0	0	0	1298	160.62	144.14	68.04	42.36	113.51	219.82	106.31	60.4	44.92	3.47	0.15	3.62	22.5	13.48	35.98
7	100	1880	138.04	133.34	45.73	33.13	64.72	169.37	104.65	75.64	50.05	4.57	0.64	5.21	17.61	1.54	19.15	576	120.6	126.13	35.78	29.67	61.27	144.16	82.88	86.46	61.46	9.9	0	9.9	3.65	0	3.65	1304	145.75	142.34	47.51	32.59	73.53	181.92	108.38	70.86	45.02	2.22	0.92	3.14	23.77	2.22	25.99
7	100	1879	144.04	138.74	38.92	27.02	52.2	169.37	117.17	80.79	49.39	0.9	0.21	1.11	17.08	1.01	18.09	576	152.21	144.14	27.81	18.27	43.1	174.63	131.53	79.51	44.62	0	0	0	20.49	0	20.49	1303	140.43	135.1	42.44	30.22	57.8	167.56	109.76	81.35	51.5	1.3	0.31	1.61	15.58	1.46	17.04
7	100	1879	164.28	160.53	30.93	18.83	42.94	183.95	141.01	71.1	23.31	0	0	0	27.46	1.44	28.9	576	165.98	165.09	23.25	14.01	36.86	183.87	147.01	70.49	12.15	0	0	0	29.51	0	29.51	1303	163.53	158.13	33.76	20.64	45.99	184.01	138.02	71.37	28.24	0	0	0	26.55	2.07	28.62
7	100	1865	141.69	140.02	33.29	23.5	38	158.02	120.02	90.03	49.12	0	0	0	8.69	1.29	9.98	576	149.52	144.02	28.75	19.23	25.5	157.52	132.02	91.84	40.63	0	0	0	6.25	1.91	8.16	1289	138.19	137.99	34.57	25.02	46.02	158.04	112.02	89.22	52.91	0	0	0	9.78	1.01	10.79
7	100	1859	280.49	270.27	55.07	19.63	72.07	313.5	241.44	1.88	0	0	0	0	32.28	65.84	98.12	576	252.91	248.65	30.11	11.91	39.64	272.07	232.43	0	0	0	0	0	53.13	46.88	100.01	1283	292.88	287.99	59.11	20.18	90.09	338.74	248.65	2.73	0	0	0	0	22.92	74.36	97.28
7	100.05	1866	209.62	210.81	53.18	25.37	66.73	243.3	176.58	26.05	10.13	0	0	0	51.39	22.56	73.95	576	223.12	215.26	45.11	20.22	63.16	257.71	194.56	16.15	1.56	0	0	0	53.13	30.73	83.86	1290	203.59	207.21	55.38	27.2	73.95	239.73	165.79	30.47	13.95	0	0	0	50.62	18.91	69.53
7	100	1869	237.72	241.44	45.13	18.99	63.11	268.46	205.35	10.81	1.66	0	0	0	46.6	42.59	89.19	576	246.31	250.46	47.02	19.09	48.63	272.07	223.44	11.28	1.04	0	0	0	37.15	51.56	88.71	1293	233.89	236.05	43.74	18.7	62.94	264.74	201.8	10.6	1.93	0	0	0	50.81	38.59	89.4
7	100	1861	186.06	167.57	73.38	39.44	115.31	237.84	122.52	54.76	35.79	0	0	0	23.32	21.92	45.24	576	209.95	191.88	91.86	43.75	178.38	297.3	118.92	48.09	33.51	0	0	0	11.98	39.93	51.91	1285	175.34	163.96	60.42	34.46	94.15	216.67	122.52	57.74	36.81	0	0	0	28.4	13.85	42.25
7	100	1889	194.26	189.23	51.07	26.29	64.83	225.25	160.42	39.86	14.72	0.21	0	0.21	47.06	12.86	59.92	576	175.51	176.58	30.65	17.46	41.47	192.82	151.35	56.25	15.97	0	0	0	43.23	0.52	43.75	1313	202.49	201.82	55.84	27.58	72.21	239.74	167.53	32.67	14.17	0.3	0	0.3	48.74	18.28	67.02
7	96.2	1870	207.37	198.15	56.92	27.45	84.68	246.85	162.16	39.09	7.06	0	0	0	37.38	23.53	60.91	576	173.09	165.83	30.03	17.35	36.06	187.35	151.29	68.4	4.86	0	0	0	28.13	3.47	31.6	1294	222.62	219.99	59.37	26.67	88.06	264.8	176.75	26.04	8.04	0	0	0	41.5	32.46	73.96
7	100.05	1874	198.22	189.31	65.92	33.26	104.54	248.68	144.14	42.1	23	0	0	0	33.14	24.76	57.9	576	200.67	196.45	55.91	27.86	73.71	241.42	167.71	32.47	16.67	0	0	0	45.14	22.4	67.54	1298	197.13	187.38	69.9	35.46	113.55	252.25	138.7	46.38	25.81	0	0	0	27.81	25.81	53.62
7	99.79	1872	150.58	146.14	39.41	26.17	53.83	175.92	122.09	78.42	43.22	0.32	0	0.32	19.23	2.03	21.26	576	143.21	141.01	38.85	27.13	62.85	170.9	108.04	83.16	49.31	0	0	0	15.28	1.56	16.84	1296	153.85	148.06	39.23	25.5	50.94	177.95	127.01	76.31	40.51	0.46	0	0.46	20.99	2.24	23.23
7	100.05	1877	198.23	187.39	57.71	29.12	73.81	230.57	156.76	45.23	13.27	0	0	0	36.76	18.01	54.77	576	208.81	199.92	41.62	19.93	68.46	243.24	174.79	28.99	2.43	0	0	0	50	21.01	71.01	1301	193.54	176.59	63	32.55	72.54	220.28	147.74	52.42	18.06	0	0	0	30.9	16.68	47.58
7	98.88	1882	214.56	198.54	56.35	26.27	68.03	244.04	176.02	29.38	2.13	0	0	0	48.09	22.53	70.62	576	184.13	183.1	27.46	14.91	38.07	199.1	161.03	43.92	1.22	0	0	0	54.17	1.91	56.08	1306	227.98	218	60.47	26.52	85.24	267.21	181.97	22.97	2.53	0	0	0	45.41	31.62	77.03
7	100	1876	283.37	286.58	62.84	22.18	82.98	326.2	243.23	8.21	0	0	0	0	20.79	71	91.79	576	277.07	281.09	58.73	21.2	65.79	313.52	247.73	10.42	0	0	0	0	17.19	72.4	89.59	1300	286.16	293.29	64.4	22.51	93.76	333.33	239.57	7.23	0	0	0	0	22.38	70.38	92.76
7	100	1879	149.92	148.04	34.68	23.13	50.02	171.03	121.01	81.69	40.45	0	0	0	18.09	0.21	18.3	576	139.69	141.01	25.88	18.53	42.5	158.51	116.02	94.97	47.22	0	0	0	5.03	0	5.03	1303	154.45	153.01	37.04	23.98	56.74	179.02	122.28	75.83	37.45	0	0	0	23.87	0.31	24.18
7	99.73	1885	128.13	112.65	65.41	51.05	61.47	146.34	84.87	76.45	61.64	7.64	1.59	9.23	9.23	5.09	14.32	576	118.99	106.02	52.45	44.08	54.27	138.28	84.01	80.56	69.1	5.56	1.74	7.3	8.33	3.82	12.15	1309	132.15	116.02	70	52.97	67.94	153.01	85.06	74.64	58.37	8.56	1.53	10.09	9.63	5.65	15.28
7	99.2	1870	149.58	138.02	44.1	29.48	51.01	170.02	119.01	78.98	51.07	0	0.11	0.11	17.06	3.85	20.91	576	131.52	126.01	29.09	22.12	28	142.02	114.02	93.06	70.31	0	0.35	0.35	6.08	0.52	6.6	1294	157.62	145.02	47.17	29.92	58.03	183.04	125.01	72.72	42.5	0	0	0	21.95	5.33	27.28
7	97.18	1878	128.6	124.32	35.07	27.27	48.64	149.55	100.91	89.78	65.07	0.32	0	0.32	9.9	0	9.9	576	102.16	95.5	24.56	24.04	27.04	111.72	84.67	99.48	89.06	0.35	0	0.35	0.17	0	0.17	1302	140.3	135.14	32.58	23.22	43.24	160.36	117.12	85.48	54.45	0.31	0	0.31	14.21	0	14.21
7	100	1885	269.85	266.41	60.26	22.33	93.81	315.43	221.62	3.61	0	0	0	0	37.35	59.05	96.4	576	242.74	239.65	41	16.89	55.79	270.28	214.49	2.26	0	0	0	0	58.51	39.24	97.75	1309	281.79	283.24	63.44	22.51	100.9	331.53	230.63	4.2	0	0	0	0	28.04	67.76	95.8
7	97.13	1879	228.53	212.58	73.74	32.27	100.77	273.79	173.02	29.54	7.18	0	0	0	38	32.46	70.46	576	232.89	234.16	73.72	31.66	109.91	284.68	174.77	27.6	13.19	0	0	0	30.56	41.84	72.4	1303	226.6	207.07	73.7	32.52	91.94	264.91	172.97	30.39	4.53	0	0	0	41.29	28.32	69.61
7	100	1885	153.68	149.55	44.18	28.75	63.06	185.59	122.52	71.46	38.94	0.48	0	0.48	26.26	1.8	28.06	576	146.64	142.34	35.3	24.07	41.44	167.57	126.13	80.38	44.1	0	0	0	19.62	0	19.62	1309	156.78	153.15	47.24	30.13	70.28	190.96	120.68	67.53	36.67	0.69	0	0.69	29.18	2.6	31.78
7	100.05	1863	167.99	163.03	33.58	19.99	45.03	189.05	144.01	68.55	21.04	0	0	0	29.41	2.04	31.45	576	157.68	156.02	26.11	16.56	38	172.02	134.02	82.47	29.51	0	0	0	17.53	0	17.53	1287	172.61	168.02	35.48	20.55	50	195.02	145.02	62.32	17.25	0	0	0	34.73	2.95	37.68
7	100	1853	210.65	209	51.72	24.55	80.17	248.04	167.87	32.11	9.12	0	0	0	43.98	23.91	67.89	576	197.47	191.57	43.88	22.22	63.1	228.15	165.05	36.46	10.59	0	0	0	48.44	15.1	63.54	1277	216.6	218.03	53.86	24.87	83.16	254.27	171.11	30.15	8.46	0	0	0	41.97	27.88	69.85
7	100.05	1857	296.25	293.66	50.7	17.12	72.06	333.33	261.27	0.11	0	0	0	0	17.66	82.23	99.89	576	289.7	281.08	55.51	19.16	84.02	334.47	250.44	0.35	0	0	0	0	24.13	75.52	99.65	1281	299.2	297.3	48.12	16.08	63.23	333.29	270.05	0	0	0	0	0	14.75	85.25	100
7	100	1876	168.95	156.3	51.92	30.73	78.66	206.21	127.55	64.93	33.26	0.59	0.11	0.7	25.91	8.48	34.39	576	152.45	146.97	35.26	23.13	37.01	161.03	124.02	80.21	43.4	0	0	0	19.79	0	19.79	1300	176.27	164.47	56.27	31.92	87.24	220.14	132.89	58.15	28.77	0.85	0.15	1	28.62	12.23	40.85
7	96.59	1876	188.19	185.59	48.81	25.94	63.97	214.41	150.45	46.22	13.91	0.11	0	0.11	42.11	11.57	53.68	576	186.62	189.19	57.55	30.84	82.88	219.82	136.94	44.1	26.74	0.35	0	0.35	42.53	13.02	55.55	1300	188.89	183.78	44.4	23.51	57.68	212.64	154.96	47.15	8.23	0	0	0	41.92	10.92	52.84
7	100	1894	253.15	244.92	40.76	16.1	50.1	273.13	223.03	0.16	0	0	0	0	56.18	43.66	99.84	576	232.69	232.02	23.28	10	33.98	249	215.03	0	0	0	0	0	76.22	23.78	100	1318	262.09	252.02	43.46	16.58	61.74	291.76	230.02	0.23	0	0	0	0	47.42	52.35	99.77
7	100	1868	180.1	182.17	36.33	20.17	48.91	206.02	157.12	46.25	15.63	0	0	0	51.77	1.98	53.75	576	170.23	171.23	41.61	24.44	62.45	199.04	136.59	57.81	27.08	0	0	0	37.67	4.51	42.18	1292	184.5	185.03	32.78	17.77	44	208.02	164.02	41.1	10.53	0	0	0	58.05	0.85	58.9
7	100.05	1863	134.67	128.99	36.48	27.09	49.96	157.01	107.05	85.24	63.29	0.38	0	0.38	13.96	0.43	14.39	576	159.51	158.5	34.39	21.56	61.98	190	128.02	64.76	37.5	0	0	0	35.24	0	35.24	1287	123.55	118.02	31.58	25.56	38.99	139.01	100.02	94.41	74.83	0.54	0	0.54	4.43	0.62	5.05
7	85.53	1852	217.2	200.04	54.71	25.19	78.51	253.53	175.03	30.78	0.92	0	0	0	43.03	26.19	69.22	576	180.68	178.3	21.55	11.93	29.5	193.59	164.09	52.08	0	0	0	0	46.88	1.04	47.92	1276	233.68	226.24	57.11	24.44	91.23	277.24	186.02	21.16	1.33	0	0	0	41.3	37.54	78.84
7	99.2	1868	377.64	400	37.34	9.89	37.84	400	362.16	0	0	0	0	0	1.93	98.07	100	576	378.66	387.46	25.78	6.81	39.68	400	360.32	0	0	0	0	0	0	100	100	1292	377.18	400	41.47	11	32.43	400	367.57	0	0	0	0	0	2.79	97.21	100
7	100	1894	202.44	207.21	65.51	32.36	97.37	246.98	149.61	36.38	21.28	0.05	0	0.05	39.6	23.97	63.57	576	147.21	134.25	44.97	30.55	63.11	174.82	111.71	76.56	53.65	0.17	0	0.17	21.35	1.91	23.26	1318	226.57	228.83	58.04	25.61	70.6	264.96	194.36	18.82	7.13	0	0	0	47.57	33.61	81.18
7	100.05	1881	198.9	188.02	77.85	39.14	98.99	243.01	144.02	42.74	21.9	1.01	0	1.01	32.85	23.39	56.24	576	213.5	192.48	59.55	27.89	58.03	237.07	179.04	25.69	2.78	0	0	0	53.82	20.49	74.31	1305	192.46	177.02	83.89	43.59	121.03	248.02	126.99	50.27	30.34	1.46	0	1.46	23.6	24.67	48.27
7	58.64	1876	242.92	245.03	47.3	19.47	64.07	276.08	212.01	12.37	0.27	0	0	0	42.54	45.1	87.64	576	233.78	245.55	42.72	18.27	68.29	268.31	200.02	16.67	0	0	0	0	38.02	45.31	83.33	1300	246.97	245.02	48.66	19.7	64.93	283.01	218.09	10.46	0.38	0	0	0	44.54	45	89.54
7	100.05	1890	134.05	133.3	26.64	19.88	37.81	151.31	113.5	94.66	59.58	0	0	0	5.34	0	5.34	576	153.46	149.77	18.09	11.79	28.82	169.36	140.54	89.58	24.13	0	0	0	10.42	0	10.42	1314	125.55	122.53	25.31	20.16	33.34	139.65	106.31	96.88	75.11	0	0	0	3.12	0	3.12
7	100.05	1880	143.38	133.63	41.75	29.11	58.17	168.05	109.88	79.47	54.68	0	0	0	19.26	1.28	20.54	576	114.02	108.11	18.43	16.16	28.83	127.93	99.1	100	88.72	0	0	0	0	0	0	1304	156.35	149.55	42.59	27.24	61.72	185.94	124.22	70.4	39.65	0	0	0	27.76	1.84	29.6
7	90.17	1872	172.03	167.84	40.03	23.27	46.03	193	146.97	65.33	20.35	0	0	0	29.7	4.97	34.67	576	154.21	155.22	21.36	13.85	29.78	167.81	138.03	90.8	25.69	0	0	0	9.2	0	9.2	1296	179.94	176.13	43.68	24.28	55.63	205.66	150.03	54.01	17.98	0	0	0	38.81	7.18	45.99
7	100	1883	178.77	171.17	46.09	25.78	54.04	203.74	149.71	60.33	16.94	0	0	0	32.77	6.9	39.67	576	184.68	176.55	30.68	16.61	48.65	209.78	161.13	54.69	2.08	0	0	0	42.88	2.43	45.31	1307	176.16	167.56	51.23	29.08	60.57	201.78	141.21	62.82	23.49	0	0	0	28.31	8.88	37.19
7	100	1863	199.59	194.49	54.89	27.5	70.19	230.63	160.44	39.18	13.04	0	0	0	44.77	16.05	60.82	576	199.4	183.82	64.34	32.27	74.69	227.84	153.15	46.01	18.23	0	0	0	34.38	19.62	54	1287	199.68	196.4	50.11	25.1	67.24	230.83	163.59	36.13	10.72	0	0	0	49.42	14.45	63.87
7	100	1877	169.44	161.16	51.01	30.1	63.49	196.43	132.94	62.39	31.06	0	0	0	28.34	9.27	37.61	576	134.69	128.04	32.85	24.39	51.51	161.63	110.12	84.2	61.98	0	0	0	15.8	0	15.8	1301	184.83	175.02	50.05	27.08	65.83	213.92	148.09	52.73	17.37	0	0	0	33.9	13.37	47.27
7	100	1891	161.69	153.15	38.13	23.58	48.68	185.59	136.91	70.6	27.92	0	0	0	27.08	2.33	29.41	576	134.7	131.54	30	22.27	36.04	149.55	113.5	90.97	58.68	0	0	0	9.03	0	9.03	1315	173.52	167.58	35.19	20.28	46.79	194.54	147.75	61.67	14.45	0	0	0	34.98	3.35	38.33
7	100	1879	194.99	196.4	42.69	21.89	57.63	225.2	167.57	33.63	11.55	0	0	0	56.31	10.06	66.37	576	184.52	189.2	37.16	20.14	41.44	210.81	169.37	32.64	15.8	0	0	0	65.63	1.74	67.37	1303	199.62	201.83	44.14	22.11	66.67	234.23	167.56	34.08	9.67	0	0	0	52.19	13.74	65.93
7	100	1872	315	317.15	63.13	20.04	100.99	369.42	268.43	0.96	0	0	0	0	14.58	84.46	99.04	576	286.25	293.69	50.34	17.58	69.41	324.33	254.92	1.56	0	0	0	0	20.49	77.95	98.44	1296	327.78	338.7	64.05	19.54	117.01	394.5	277.49	0.69	0	0	0	0	11.96	87.35	99.31
7	100.11	1851	236.63	234.12	50.13	21.18	76.09	271.2	195.11	13.83	0.65	0	0	0	46.08	40.09	86.17	576	229.66	226.03	45.54	19.83	56.02	254.04	198.02	7.64	2.08	0	0	0	65.45	26.91	92.36	1275	239.79	243.94	51.78	21.59	83.74	277.75	194.02	16.63	0	0	0	0	37.33	46.04	83.37
6	100	1512	199.58	194.64	67.41	33.78	97.42	243.37	145.95	40.28	20.44	0.66	0	0.66	35.85	23.21	59.06	480	151.17	135.22	56.59	37.43	54.26	174.99	120.73	74.79	51.46	2.08	0	2.08	15	8.13	23.13	1032	222.09	214.41	59.78	26.92	83.86	264.86	181.01	24.22	6.01	0	0	0	45.54	30.23	75.77
7	99.73	1874	180.86	176.01	39.25	21.7	55.84	207.04	151.2	53.79	13.87	0	0	0	40.66	5.55	46.21	576	181.2	166.99	40.58	22.39	63.05	212.06	149.01	58.85	10.59	0	0	0	34.38	6.77	41.15	1298	180.71	178.06	38.65	21.39	51.02	204.03	153.01	51.54	15.33	0	0	0	43.45	5.01	48.46
7	100.21	1875	143.83	138.02	29.14	20.26	25.98	154.02	128.03	88.75	53.55	0	0	0	10.61	0.64	11.25	576	135.31	137	15.87	11.72	14	144.02	130.02	99.65	60.59	0	0	0	0.35	0	0.35	1299	147.61	139.02	32.68	22.14	34.96	161.99	127.03	83.91	50.42	0	0	0	15.17	0.92	16.09
7	100	1886	194.79	194.02	37.34	19.17	50.06	218.08	168.02	36.74	6.15	0	0	0	54.61	8.64	63.25	576	204.54	198.58	36.2	17.7	57.14	232.11	174.97	31.42	1.56	0	0	0	55.9	12.67	68.57	1310	190.5	192.01	37.04	19.44	50.13	212.12	161.99	39.08	8.17	0	0	0	54.05	6.87	60.92
7	100	1862	127.41	120.02	38.38	30.12	44.99	145.01	100.02	88.13	68.96	0.97	0.21	1.18	10.15	0.54	10.69	576	110.78	103	29.41	26.55	23.51	120.5	97	92.53	81.77	2.26	0.17	2.43	5.03	0	5.03	1286	134.86	127.01	39.58	29.35	46.96	153.01	106.04	86.16	63.22	0.39	0.23	0.62	12.44	0.78	13.22
7	100.05	1887	251.92	251.85	59.61	23.66	75.66	288.29	212.63	11.45	3.71	0	0	0	37.2	51.35	88.55	576	263.4	257.66	46.28	17.57	53.84	286.27	232.43	0.69	0	0	0	0	42.36	56.94	99.3	1311	246.87	248.35	63.96	25.91	88.3	290.09	201.79	16.17	5.34	0	0	0	34.94	48.89	83.83
7	100	1881	161.12	154	38.94	24.17	59.86	189.93	130.07	69.38	35.73	0	0	0	28.65	1.97	30.62	576	144.15	134.53	39.94	27.71	34.99	155.01	120.02	90.45	54.69	0	0	0	4.34	5.21	9.55	1305	168.61	167.1	36.05	21.38	60.25	197.26	137.01	60.08	27.36	0	0	0	39.39	0.54	39.93
7	100	1854	154.81	145.96	47.66	30.78	47.01	172.02	125.01	78.43	43.37	0.11	0	0.11	15.91	5.56	21.47	576	154.1	140.07	40.12	26.04	38.07	165.08	127.01	83.85	49.13	0	0	0	11.98	4.17	16.15	1278	155.13	146.32	50.7	32.68	57.7	176.71	119	75.98	40.77	0.16	0	0.16	17.68	6.18	23.86
7	97.88	1890	231.11	221.62	50.34	21.78	63.08	259.47	196.4	11.59	1.9	0	0	0	56.4	32.01	88.41	576	222.03	212.61	36.7	16.53	37.84	234.23	196.4	4.69	0	0	0	0	76.04	19.27	95.31	1314	235.09	232.43	54.8	23.31	73.87	270.26	196.4	14.61	2.74	0	0	0	47.79	37.6	85.39
7	95.88	1602	153.25	140.02	57.54	37.55	80.63	188.7	108.07	70.35	48.31	1.25	0.12	1.37	20.41	7.87	28.28	496	132.83	122.49	39.94	30.07	49.86	152.86	103.01	84.07	61.9	0.6	0	0.6	15.12	0.2	15.32	1106	162.41	149.79	61.73	38.01	91.68	204.64	112.96	64.2	42.22	1.54	0.18	1.72	22.78	11.3	34.08
7	100	1881	156.61	151.28	57.62	36.79	79.23	192.72	113.5	65.82	39.82	3.14	0.16	3.3	22.81	8.08	30.89	576	138.38	117.16	66.76	48.24	77.48	165.77	88.29	72.57	55.38	5.73	0.52	6.25	10.59	10.59	21.18	1305	164.66	160.39	51.08	31.02	68.48	198.15	129.68	62.84	32.95	1.99	0	1.99	28.2	6.97	35.17
7	99.36	1866	168.23	159.05	44.16	26.25	60.89	195.05	134.16	64.09	31.35	0	0	0	30.87	5.04	35.91	576	149.61	141.07	31.98	21.38	35.1	163.14	128.04	85.76	47.92	0	0	0	14.24	0	14.24	1290	176.54	175.91	46.28	26.21	62.92	204.02	141.1	54.42	23.95	0	0	0	38.29	7.29	45.58
7	80.1	1884	185.39	184.02	40.62	21.91	57.26	212.28	155.02	46.07	12.31	0	0	0	46.5	7.43	53.93	576	188.09	192.47	39.47	20.99	47.35	209.05	161.7	34.9	14.76	0	0	0	58.33	6.77	65.1	1308	184.2	178.9	41.08	22.3	59.1	213.07	153.97	50.99	11.24	0	0	0	41.28	7.72	49
7	100.05	1874	153.12	144.16	44.45	29.03	52.31	176.63	124.32	74.23	42.48	1.55	0.37	1.92	19.58	4.27	23.85	576	139.58	138.74	39.4	28.23	48.63	165.75	117.12	81.77	44.79	4.86	1.22	6.08	12.15	0	12.15	1298	159.13	147.74	45.24	28.43	61.2	187.39	126.19	70.88	41.45	0.08	0	0.08	22.88	6.16	29.04
7	100	1874	214.85	207.05	48.61	22.63	60.26	242.28	182.02	22.89	4.96	0	0	0	55.39	21.72	77.11	576	193.81	199.52	34.13	17.61	30.02	210.04	180.02	24.48	14.06	0	0	0	71.53	3.99	75.52	1298	224.18	220.91	51.11	22.8	73.99	258.06	184.07	22.19	0.92	0	0	0	48.23	29.58	77.81
7	98.56	1881	234.95	221.62	75.59	32.17	104.47	282.85	178.38	25.73	8.4	0	0	0	37.43	36.84	74.27	576	199.29	191.93	63.33	31.78	92.71	234.24	141.53	36.46	24.13	0	0	0	44.79	18.75	63.54	1305	250.69	237.82	75.24	30.01	125.97	311.71	185.74	21	1.46	0	0	0	34.18	44.83	79.01
7	100	1872	155.31	151.07	34.13	21.98	37.96	172.02	134.05	82.26	32.8	0	0	0	15.33	2.4	17.73	576	144.58	144.03	28.66	19.82	36.98	163.03	126.05	91.67	43.23	0	0	0	7.81	0.52	8.33	1296	160.07	154.98	35.28	22.04	39.11	177.04	137.93	78.09	28.16	0	0	0	18.67	3.24	21.91
7	99.62	1864	138.67	134.02	38.1	27.47	50.1	162.08	111.98	84.92	56.87	1.18	0	1.18	12.98	0.91	13.89	576	149.2	141.05	29.26	19.61	43.01	170.01	127	84.9	47.05	0	0	0	14.93	0.17	15.1	1288	133.96	127.99	40.58	30.29	53.51	157.5	103.99	84.94	61.26	1.71	0	1.71	12.11	1.24	13.35
7	100	1873	119.02	117.01	27.4	23.02	31.01	132.02	101.01	97.76	81.85	0.16	0	0.16	1.6	0.48	2.08	576	119.01	121.01	27.68	23.26	38.01	137.01	99.01	98.26	76.91	0	0	0	1.74	0	1.74	1297	119.03	115.86	27.28	22.92	27.1	129.02	101.91	97.53	84.04	0.23	0	0.23	1.54	0.69	2.23
7	94.24	1859	181.02	176.58	39.93	22.06	61.33	212.64	151.31	52.02	13.34	0	0	0	42.87	5.11	47.98	576	166.3	155.83	40.75	24.5	50.47	189.22	138.74	68.58	25.52	0	0	0	27.6	3.82	31.42	1283	187.63	185.58	37.75	20.12	58.73	216.22	157.49	44.58	7.87	0	0	0	49.73	5.69	55.42
7	99.84	1882	253.48	251.5	70.98	28	122.47	313.51	191.04	18.81	3.67	0	0	0	30.82	50.37	81.19	576	218.77	206.26	59.64	27.26	85.5	258.5	173	29.17	5.56	0	0	0	42.36	28.47	70.83	1306	268.79	277.37	70.21	26.12	113.41	324.23	210.82	14.24	2.83	0	0	0	25.73	60.03	85.76
3	99.42	863	206.49	189.19	70.7	34.24	99.1	255.86	156.76	45.54	15.99	0	0	0	27.81	26.65	54.46	288	152.04	148.65	49.98	32.87	55.88	169.36	113.48	87.5	41.32	0	0	0	6.25	6.25	12.5	575	233.75	223.42	63.45	27.14	100.93	281.11	180.18	24.52	3.3	0	0	0	38.61	36.87	75.48
7	99.84	1882	199.19	194.02	41.15	20.66	62	229.03	167.03	35.39	5.26	0	0	0	51.01	13.6	64.61	576	178.9	180.02	30.62	17.11	41.13	195.14	154	49.13	10.59	0	0	0	49.83	1.04	50.87	1306	208.13	206.02	42.03	20.19	65.97	239.09	173.12	29.33	2.91	0	0	0	51.53	19.14	70.67
7	100	1887	171.41	166.97	43.01	25.09	53.99	199.01	145.03	61.53	20.67	0	0	0	33.28	5.19	38.47	576	137.89	143.01	31.65	22.95	44.98	155.01	110.03	90.97	45.83	0	0	0	9.03	0	9.03	1311	186.13	181.09	38.89	20.89	47.66	206.93	159.27	48.59	9.61	0	0	0	43.94	7.48	51.42
7	100	1875	181.15	174.77	45.68	25.22	57.66	207.21	149.55	55.09	16.59	0	0	0	36.37	8.53	44.9	576	175.18	172.95	44.16	25.21	48.65	198.2	149.55	59.03	18.23	0	0	0	34.2	6.77	40.97	1299	183.79	174.83	46.1	25.08	61.26	210.81	149.55	53.35	15.86	0	0	0	37.34	9.31	46.65
7	100	1888	254.23	252.36	73.87	29.06	101.06	308.27	207.21	13.98	6.94	0	0	0	34.32	51.69	86.01	576	285.5	282.79	47.22	16.54	66.68	315.31	248.64	0	0	0	0	0	25.52	74.48	100	1312	240.5	225.23	79.1	32.89	115	302.46	187.47	20.12	9.98	0	0	0	38.19	41.69	79.88
7	98.72	1876	251.58	263.52	80.71	32.08	106.07	306.03	199.96	18.6	11.83	0	0	0	27.03	54.37	81.4	576	282.12	288.54	59.45	21.07	63.49	311.02	247.53	7.47	5.73	0	0	0	18.58	73.96	92.54	1300	238.05	237.09	85.09	35.74	118.02	302.03	184.02	23.54	14.54	0	0	0	30.77	45.69	76.46
7	100	1878	191.63	178.92	61.46	32.07	80.2	229.03	148.83	50	17.57	0.53	0	0.53	33.01	16.45	49.46	576	189.4	165.04	58.15	30.7	62.3	214.16	151.86	60.76	13.02	0	0	0	24.48	14.76	39.24	1302	192.62	185.97	62.86	32.64	85.94	232.19	146.26	45.24	19.59	0.77	0	0.77	36.79	17.2	53.99
7	100	1877	159.81	152.02	30.8	19.28	43.84	179.86	136.02	75.12	30.63	0	0	0	24.13	0.75	24.88	576	144.48	138.08	24	16.61	28.02	154.04	126.02	89.93	52.43	0	0	0	10.07	0	10.07	1301	166.59	162.02	31.06	18.64	45.69	187.77	142.08	68.56	20.98	0	0	0	30.36	1.08	31.44
7	100	1883	154.38	148.01	51.89	33.61	77.08	186.03	108.94	71	44.93	0.27	0	0.27	22.52	6.21	28.73	576	124.71	114.02	31.99	25.65	44.08	145.01	100.93	90.45	73.26	0	0	0	9.55	0	9.55	1307	167.46	163.02	53.57	31.99	77.31	200.21	122.9	62.43	32.44	0.38	0	0.38	28.23	8.95	37.18
7	100	1888	167.93	160.02	36.52	21.75	51.01	190.02	139.01	67.16	26.01	0	0	0	29.61	3.23	32.84	576	147.32	142.52	19.32	13.11	25.01	158.02	133.01	91.49	43.23	0	0	0	8.51	0	8.51	1312	176.98	172.01	38.57	21.79	52	200.02	148.02	56.48	18.45	0	0	0	38.87	4.65	43.52
7	99.15	1877	125.78	121.82	29.14	23.17	37.83	143.01	105.18	93.45	70.38	0.8	0.16	0.96	5.59	0	5.59	576	113.22	110.98	23.72	20.95	35.99	132.01	96.02	96.7	81.77	2.6	0.52	3.12	0.17	0	0.17	1301	131.35	127.87	29.6	22.53	39.43	148.44	109.01	92.01	65.33	0	0	0	7.99	0	7.99
7	100	1856	143.91	142.02	42.19	29.31	61.02	173.03	112.02	76.35	44.77	2.53	0.38	2.91	20.42	0.32	20.74	576	140.7	142.02	37.61	26.73	52.89	165.91	113.03	81.94	45.31	2.26	0.52	2.78	15.28	0	15.28	1280	145.35	142.02	44.03	30.29	67.97	176.95	108.99	73.83	44.53	2.66	0.31	2.97	22.73	0.47	23.2
7	100	1845	208.9	209	54.82	26.24	82.88	245.04	162.16	33.33	10.19	0	0	0	43.63	23.04	66.67	576	189.23	176.62	49.86	26.35	70.27	221.62	151.35	51.04	12.33	0	0	0	37.85	11.11	48.96	1269	217.82	216.22	54.67	25.1	77.98	256.35	178.38	25.3	9.22	0	0	0	46.26	28.45	74.71
7	100	1866	128.29	120.04	33.05	25.76	41.98	144.99	103.01	90.94	71.01	0	0	0	9	0.05	9.05	576	107.35	104.01	16.03	14.93	20.01	115.02	95.01	100	94.62	0	0	0	0	0	0	1290	137.64	131.01	34.38	24.98	44	157	113	86.9	60.47	0	0	0	13.02	0.08	13.1
7	85.76	1882	295.78	308.08	78.22	26.45	107.56	357.59	250.04	12.91	4.2	0	0	0	12.06	75.03	87.09	576	284.54	303.12	72.09	25.34	72.76	331.79	259.03	13.19	11.46	0	0	0	8.68	78.13	86.81	1306	300.73	309.4	80.31	26.7	129.99	375.01	245.03	12.79	1	0	0	0	13.55	73.66	87.21
7	97.3	1855	175.7	170.02	38.8	22.08	43.17	192.98	149.81	63.23	15.04	0	0	0	31.54	5.23	36.77	576	159.23	159.68	18.89	11.86	25	170.01	145.01	87.67	14.06	0	0	0	12.33	0	12.33	1279	183.11	177.89	42.96	23.46	47.39	204.09	156.7	52.23	15.48	0	0	0	40.19	7.58	47.77
7	100.05	1898	159.78	151.35	37.45	23.44	48.65	181.98	133.33	73.13	33.4	0	0	0	24.34	2.53	26.87	576	142	140.54	22.32	15.72	30.63	153.15	122.52	92.88	47.92	0	0	0	7.12	0	7.12	1322	167.52	162.16	40	23.88	52.02	190.76	138.74	64.52	27.08	0	0	0	31.85	3.63	35.48
7	100.05	1873	143.97	140.06	36.37	25.26	43.03	164.04	121.01	85.8	48.16	0.75	0.37	1.12	12.28	0.8	13.08	576	134.28	139.01	31.86	23.73	49.14	161.12	111.98	93.58	47.92	2.43	1.22	3.65	2.78	0	2.78	1297	148.28	142.04	37.42	25.24	43.93	167.01	123.08	82.34	48.27	0	0	0	16.5	1.16	17.66
7	100.05	1828	189.21	184.72	58.45	30.89	79.22	228.76	149.54	46.33	21.17	0	0	0	41.52	12.14	53.66	576	198.71	189.36	52.83	26.59	50.49	219.86	169.37	34.72	7.47	0	0	0	55.21	10.07	65.28	1252	184.85	176.58	60.38	32.67	97.39	232.4	135	51.68	27.48	0	0	0	35.22	13.1	48.32
7	98.67	1879	168.87	163.02	49.6	29.37	74.62	202.64	128.02	59.39	33.85	0	0	0	34.43	6.17	40.6	576	136.83	129.01	35.77	26.14	47.51	155.04	107.52	85.59	62.5	0	0	0	14.41	0	14.41	1303	183.04	182.78	48.25	26.36	67.63	212.6	144.97	47.81	21.18	0	0	0	43.28	8.9	52.18
7	98.99	1884	210.2	205.03	47.6	22.65	63.01	241.03	178.02	25.85	6.21	0	0	0	53.03	21.13	74.16	576	201.41	190.02	45.04	22.36	68	234.02	166.02	37.15	4.86	0	0	0	46.18	16.67	62.85	1308	214.07	209.03	48.2	22.51	62.05	245.58	183.52	20.87	6.8	0	0	0	56.04	23.09	79.13
7	98.14	1886	366.15	376.61	36.18	9.88	61.26	400	338.74	0	0	0	0	0	0.11	99.89	100	576	361.66	362.13	35.58	9.84	68.49	400	331.51	0	0	0	0	0	0	100	100	1310	368.13	381.99	36.28	9.86	59.46	400	340.54	0	0	0	0	0	0.15	99.85	100
7	96.19	1865	109.46	103.47	20.14	18.4	26.27	120.29	94.02	99.41	89.6	0	0	0	0.59	0	0.59	576	105.48	98.51	18.3	17.35	16.99	109.01	92.02	100	91.67	0	0	0	0	0	0	1289	111.24	105	20.67	18.59	27.98	123.01	95.03	99.15	88.67	0	0	0	0.85	0	0.85
7	100	1881	194.42	201.03	44.59	22.94	62.99	224.02	161.03	33.55	15.74	0	0	0	57.68	8.77	66.45	576	172.38	173.53	33.96	19.7	56.49	200.52	144.03	54.86	21.18	0	0	0	44.97	0.17	45.14	1305	204.15	211.03	45.26	22.17	52	233.03	181.03	24.14	13.33	0	0	0	63.3	12.57	75.87
7	100.05	1830	222.21	205.4	54.3	24.44	68.53	252.29	183.76	21.64	0.66	0	0	0	51.97	26.39	78.36	576	205.52	194.59	45.5	22.14	45.04	221.62	176.58	28.82	1.22	0	0	0	56.94	14.24	71.18	1254	229.87	212.59	56.27	24.48	84.68	270.27	185.59	18.34	0.4	0	0	0	49.68	31.98	81.66
7	100	1887	156.43	151.35	36.08	23.06	46.83	176.58	129.74	78.17	37.36	0	0	0	20.35	1.48	21.83	576	162.05	160.36	33.44	20.64	46.67	180.17	133.5	74.65	28.65	0	0	0	25	0.35	25.35	1311	153.96	147.75	36.92	23.98	43.29	171.24	127.96	79.71	41.19	0	0	0	18.31	1.98	20.29
7	99.1	1880	236.77	221.63	83.68	35.34	140.52	308.09	167.57	32.07	12.61	0	0	0	26.33	41.6	67.93	576	177.15	176.58	40.74	23	52.55	200.02	147.47	53.65	21.01	0	0	0	42.53	3.82	46.35	1304	263.1	272.32	84.27	32.03	141.9	330.55	188.65	22.55	8.9	0	0	0	19.17	58.28	77.45
7	92.54	1984	160.83	160.9	39.4	24.5	57.01	190.02	133.01	67.39	28.48	0.6	0	0.6	31.1	0.91	32.01	640	180.37	183.03	37.92	21.02	51.16	204.66	153.5	47.97	12.5	0	0	0	49.38	2.66	52.04	1344	151.52	153.77	36.59	24.15	50.03	177.01	126.98	76.64	36.09	0.89	0	0.89	22.4	0.07	22.47
7	100	1884	244	237.84	55.7	22.83	70.33	277.48	207.15	11.2	0.8	0	0	0	47.77	41.03	88.8	576	265.12	260.3	66.37	25.03	82.89	304.51	221.62	10.94	1.74	0	0	0	34.03	55.03	89.06	1308	234.7	230.63	47.42	20.21	64.86	264.86	200	11.31	0.38	0	0	0	53.82	34.86	88.68
7	100	1886	204.35	195.93	43.65	21.36	59.15	229.16	170.02	33.4	0.48	0	0	0	50.9	15.69	66.59	576	183.93	181.03	27.5	14.95	41.93	202.97	161.03	48.26	0	0	0	0	49.65	2.08	51.73	1310	213.33	203.08	46.33	21.72	67.26	244.13	176.88	26.87	0.69	0	0	0	51.45	21.68	73.13
7	99.84	1863	177.68	174.95	45.08	25.37	63.11	205.45	142.34	54.05	23.03	0	0	0	38.49	7.46	45.95	576	167.29	167.27	42.8	25.58	68.47	198.2	129.73	59.03	36.11	0	0	0	37.33	3.65	40.98	1287	182.33	178.22	45.31	24.85	60.99	211.94	150.95	51.83	17.17	0	0	0	39.01	9.17	48.18
7	99.52	1894	190.97	183.83	55.59	29.11	62.88	216.04	153.15	45.72	14.78	0	0	0	43.14	11.14	54.28	576	182.33	176.58	41.95	23.01	41.45	196.41	154.95	54.86	6.6	0	0	0	40.8	4.34	45.14	1318	194.74	187.47	60.22	30.92	77.44	228.79	151.35	41.73	18.36	0	0	0	44.16	14.11	58.27
7	91.47	1887	182.97	172.08	57.98	31.69	78.01	219.08	141.07	53.42	24.22	0	0	0	30.37	16.22	46.59	576	144.59	144.56	33.77	23.35	43.2	165.18	121.98	84.55	44.1	0	0	0	15.1	0.35	15.45	1311	199.83	197.81	58.37	29.21	84.23	245.27	161.03	39.74	15.48	0	0	0	37.07	23.19	60.26
7	100	1877	155.38	136.94	63.9	41.12	88.39	201.91	113.51	59.67	45.13	6.18	0.8	6.98	24.51	8.84	33.35	576	183.75	174.86	58.19	31.67	91.98	223.51	131.53	51.04	36.98	0	0	0	35.07	13.89	48.96	1301	142.82	126.06	62.28	43.61	84.74	183.84	99.1	63.49	48.73	8.92	1.15	10.07	19.83	6.61	26.44
7	100	1891	188.92	183.78	43.81	23.19	61.26	214.41	153.15	45.64	12.27	0	0	0	43.42	10.95	54.37	576	157.22	151.35	29.09	18.5	34.23	169.37	135.14	82.64	32.64	0	0	0	16.67	0.69	17.36	1315	202.81	196.41	41.92	20.67	52.25	227.02	174.77	29.43	3.35	0	0	0	55.13	15.44	70.57
7	100	1864	104.2	99.1	24.74	23.75	28.84	117.12	88.28	95.28	86.37	2.79	1.13	3.92	0.8	0	0.8	576	102.5	97.31	16.81	16.4	16.18	109.87	93.69	99.65	94.62	0.35	0	0.35	0	0	0	1288	104.96	100.89	27.54	26.24	39.64	124.32	84.68	93.32	82.69	3.88	1.63	5.51	1.16	0	1.16
7	100.05	1889	138.6	135.14	33.45	24.14	43.26	156.77	113.51	88.99	54.37	0	0	0	11.01	0	11.01	576	129.8	133.33	24.47	18.85	41.41	147.72	106.31	98.26	61.63	0	0	0	1.74	0	1.74	1313	142.47	138.74	36.04	25.3	50.47	165.77	115.3	84.92	51.18	0	0	0	15.08	0	15.08
7	100	1834	247.48	249.03	52.23	21.11	65	279.03	214.02	10.47	2.89	0	0	0	40.13	49.4	89.53	576	278.85	276.61	45.44	16.3	45.27	302.29	257.03	2.26	0	0	0	0	17.01	80.73	97.74	1258	233.12	235	48.75	20.91	63.56	261.32	197.76	14.23	4.21	0	0	0	50.72	35.06	85.78
5	55.08	1888	153.08	149.55	16.96	11.08	16.2	160.36	144.16	91.47	17.85	0	0	0	8.53	0	8.53	576	148.5	148.3	11.72	7.89	12.97	157.1	144.13	99.65	16.49	0	0	0	0.35	0	0.35	1312	155.09	150.15	18.45	11.9	19.82	165.77	145.94	87.88	18.45	0	0	0	12.12	0	12.12
7	93.65	1875	163.82	163.88	41.69	25.45	51.85	188.07	136.22	64.53	26.77	1.01	0.53	1.54	31.52	2.4	33.92	576	160.13	162.54	42.56	26.58	49.09	184.01	134.91	66.67	26.74	1.39	0.69	2.08	28.47	2.78	31.25	1299	165.46	164.05	41.2	24.9	54.93	191.93	137	63.59	26.79	0.85	0.46	1.31	32.87	2.23	35.1
7	96.38	1880	196.29	193.07	45.45	23.15	58.99	223.01	164.02	39.2	11.38	0	0	0	48.03	12.77	60.8	576	197.93	199.03	45.23	22.85	59.9	227.94	168.04	35.76	11.98	0	0	0	52.08	12.15	64.23	1304	195.57	191.05	45.54	23.29	58.95	221.97	163.03	40.72	11.12	0	0	0	46.24	13.04	59.28
7	100	1853	216.7	214.03	44.91	20.72	62.36	242.84	180.48	24.28	2.37	0	0	0	55.53	20.18	75.71	576	190.85	179.1	32.68	17.12	50.45	221.48	171.03	50.35	4.86	0	0	0	44.79	4.86	49.65	1277	228.36	223.01	44.81	19.62	56.68	252.25	195.57	12.53	1.25	0	0	0	60.38	27.09	87.47
7	100	1883	156.28	147.89	44.62	28.55	53.7	178.05	124.35	75.84	41.8	0	0	0	19.97	4.2	24.17	576	150.68	140.04	39.51	26.22	47.06	171.08	124.02	79.69	49.48	0	0	0	18.58	1.74	20.32	1307	158.74	150.12	46.49	29.29	55.89	181	125.11	74.14	38.41	0	0	0	20.58	5.28	25.86
7	100	1879	133.6	129.01	33.08	24.76	40.92	150.94	110.02	90.74	61.63	0.21	0	0.21	8.83	0.21	9.04	576	138.43	138.98	23.56	17.02	35.97	153.01	117.04	94.79	51.39	0	0	0	5.21	0	5.21	1303	131.46	122.08	36.32	27.63	42.72	148.02	105.29	88.95	66.16	0.31	0	0.31	10.44	0.31	10.75
7	100	1882	174.48	167.57	50.91	29.18	77.44	212.57	135.13	56.43	27.42	0.69	0	0.69	34.17	8.71	42.88	576	169.15	160.39	43.92	25.97	56.78	197.32	140.54	65.28	24.65	0	0	0	28.13	6.6	34.73	1306	176.83	172.97	53.55	30.28	84.69	218.02	133.33	52.53	28.64	1	0	1	36.83	9.65	46.48
7	100	1878	152.81	153.15	36.03	23.58	54.06	178.38	124.32	75.51	38.13	0	0	0	23.64	0.85	24.49	576	130.51	131.53	26.86	20.58	43.24	151.35	108.11	97.92	63.19	0	0	0	2.08	0	2.08	1302	162.67	167.55	35.16	21.61	50.44	185.59	135.14	65.59	27.04	0	0	0	33.18	1.23	34.41
7	100	1858	153.95	148.06	44.75	29.07	68.07	185.08	117.01	70.34	41.55	0	0	0	27.77	1.88	29.65	576	145.46	144.02	45.42	31.23	60.02	171.03	111.01	79.69	46.7	0	0	0	17.36	2.95	20.31	1282	157.77	152.01	43.94	27.85	69.97	190.02	120.04	66.15	39.24	0	0	0	32.45	1.4	33.85
7	100.05	1873	249.49	245.04	49.26	19.74	59.46	275.68	216.22	4.86	0.48	0	0	0	48.75	46.4	95.15	576	233.2	228.83	27.55	11.81	37.84	252.25	214.41	0	0	0	0	0	71.18	28.82	100	1297	256.72	254.05	54.75	21.33	66.67	288.29	221.62	7.02	0.69	0	0	0	38.78	54.2	92.98
7	99.84	1885	147.93	142.25	41.87	28.31	57.74	176.66	118.91	74.91	47.27	0.11	0.85	0.96	23.18	0.95	24.13	576	127.82	126.13	27.83	21.77	37.84	144.14	106.31	95.14	69.79	0	0	0	4.86	0	4.86	1309	156.79	154.94	43.92	28.01	70.27	192.79	122.52	66	37.36	0.15	1.22	1.37	31.25	1.38	32.63
7	100	1877	281.02	281.05	52.67	18.74	88.19	322.52	234.33	0.85	0	0	0	0	33.3	65.85	99.15	576	289.27	295.58	43.31	14.97	73.87	325.31	251.44	0	0	0	0	0	23.26	76.74	100	1301	277.37	275.69	55.95	20.17	90.5	320.8	230.29	1.23	0	0	0	0	37.74	61.03	98.77
7	100.05	1881	247.74	243.24	74.53	30.08	93.58	283.87	190.29	17.38	5.26	0	0	0	37.32	45.3	82.62	576	202.83	191.04	60.62	29.89	71.92	230.5	158.58	37.33	11.63	0	0	0	47.05	15.63	62.68	1305	267.57	260.98	71.43	26.7	88.98	303.4	214.41	8.58	2.45	0	0	0	33.03	58.39	91.42
7	100.06	1817	128.76	120.72	38.88	30.2	55.84	153.14	97.31	87.84	66.92	0.33	0	0.33	10.84	0.99	11.83	576	130.03	122.52	38.02	29.24	41.44	144.14	102.7	87.33	69.79	0	0	0	11.81	0.87	12.68	1241	128.17	118.92	39.28	30.65	61.27	158.56	97.29	88.07	65.59	0.48	0	0.48	10.39	1.05	11.44
7	98.28	1857	301.28	299.1	62.01	20.58	97.83	349.55	251.73	0.32	0	0	0	0	23.69	75.98	99.67	576	273.02	275.68	49.17	18.01	75.73	308.17	232.43	0	0	0	0	0	37.5	62.5	100	1281	313.99	320.65	62.99	20.06	102.57	367.57	264.99	0.47	0	0	0	0	17.49	82.05	99.54
7	100	1859	170.26	158.56	59.75	35.09	80.78	206.91	126.13	61.65	36.74	0.38	0.05	0.43	25.82	12.1	37.92	576	151.72	144.25	38.06	25.09	47.66	174.77	127.12	78.99	43.4	0	0.17	0.17	18.23	2.6	20.83	1283	178.59	169.37	65.58	36.72	100.34	226.47	126.13	53.86	33.75	0.55	0	0.55	29.23	16.37	45.6
7	99.3	1870	176.14	168.02	47.23	26.81	68.99	204.01	135.02	58.72	30.64	0	0	0	29.68	11.6	41.28	576	158.61	141.01	40.65	25.63	57.98	185	127.01	72.22	48.61	0	0	0	23.26	4.51	27.77	1294	183.95	177.01	47.86	26.02	72.83	214.88	142.06	52.7	22.64	0	0	0	32.53	14.76	47.29
7	100	1856	122.6	115.39	38	31	55.91	149.6	93.69	86.42	62.82	3.13	1.19	4.32	9.11	0.16	9.27	576	114.46	106.31	38.61	33.73	63.04	147.77	84.73	82.99	59.55	5.9	3.82	9.72	7.29	0	7.29	1280	126.26	120.72	37.16	29.43	54.03	151.27	97.24	87.97	64.3	1.88	0	1.88	9.92	0.23	10.15
5	96.15	1323	148.07	144.14	31.72	21.42	33.83	161.75	127.92	85.49	41.95	0	0	0	13.3	1.21	14.51	384	137	133.33	28.75	20.99	27.03	144.14	117.12	89.06	65.63	0	0	0	10.94	0	10.94	939	152.6	149.63	31.78	20.83	35.96	165.78	129.82	84.03	32.27	0	0	0	14.27	1.7	15.97
7	100.05	1880	175.54	177.96	50.69	28.88	76.02	213	136.98	51.7	26.7	0	0	0	42.66	5.64	48.3	576	181.74	187.03	38.72	21.31	51.49	206.5	155.01	38.37	13.54	0	0	0	59.9	1.74	61.64	1304	172.8	162.02	54.94	31.8	87.39	215.51	128.12	57.59	32.52	0	0	0	35.05	7.36	42.41
7	100	1890	136.7	131.02	32.67	23.9	43.02	157.03	114.01	87.83	58.31	0.37	0.16	0.53	11.64	0	11.64	576	118.74	118.01	21.17	17.83	20.01	127.02	107.01	97.22	84.9	0.52	0.52	1.04	1.74	0	1.74	1314	144.57	142.03	33.69	23.31	46.95	166.97	120.02	83.71	46.65	0.3	0	0.3	15.98	0	15.98
7	99.95	1882	296.97	296.04	70.76	23.83	129	362.03	233.03	2.87	0	0	0	0	29.76	67.38	97.14	576	285.64	267.53	75.54	26.45	145.01	364.53	219.52	6.08	0	0	0	0	36.11	57.81	93.92	1306	301.97	303.03	67.98	22.51	122.02	361.04	239.03	1.45	0	0	0	0	26.95	71.59	98.54
7	100	1890	186.38	183.82	52.09	27.95	63.16	216.21	153.05	46.51	18.15	0	0	0	42.28	11.22	53.5	576	196.25	194.57	55.99	28.53	52.24	221.62	169.38	35.42	14.06	0	0	0	46.88	17.71	64.59	1314	182.06	178.3	49.7	27.3	66.67	214.41	147.74	51.37	19.94	0	0	0	40.26	8.37	48.63
7	100	1866	174.52	164.11	50.17	28.75	77.87	214.02	136.15	57.5	27.76	0	0	0	34.51	7.98	42.49	576	149.97	140.61	41.22	27.48	45.35	164.4	119.05	80.03	48.61	0	0	0	18.75	1.22	19.97	1290	185.48	184.03	49.94	26.93	69.06	219.95	150.89	47.44	18.45	0	0	0	41.55	11.01	52.56
7	99.89	1870	296.97	288.36	49.5	16.67	73.9	333.33	259.43	0	0	0	0	0	16.36	83.64	100	576	274.65	266.67	29.07	10.58	37.87	293.73	255.86	0	0	0	0	0	17.53	82.47	100	1294	306.91	299.1	53.34	17.38	84.72	349.58	264.87	0	0	0	0	0	15.84	84.16	100
7	100	1881	151.14	148.02	33.87	22.41	48.02	173.05	125.03	78.36	39.77	0.48	0	0.48	20.52	0.64	21.16	576	137.63	135.03	25.23	18.33	35.99	154.02	118.02	92.01	55.21	0	0	0	7.99	0	7.99	1305	157.1	155.01	35.45	22.57	51.41	182.02	130.61	72.34	32.95	0.69	0	0.69	26.05	0.92	26.97
7	100	1879	246.44	244.98	36.37	14.76	37.86	264.89	227.03	3.62	1.01	0	0	0	54.76	41.62	96.38	576	253.7	248.65	26.91	10.61	32.4	268.47	236.07	0	0	0	0	0	52.6	47.4	100	1303	243.23	241.45	39.43	16.21	43.24	264.86	221.63	5.22	1.46	0	0	0	55.72	39.06	94.78
7	100	1886	156.83	152	30.36	19.36	44.93	177.03	132.1	76.88	32.82	0	0	0	23.12	0	23.12	576	146.45	141.01	27.09	18.5	27.01	154.02	127.01	90.97	46.88	0	0	0	9.03	0	9.03	1310	161.39	161	30.61	18.97	46.12	184.04	137.92	70.69	26.64	0	0	0	29.31	0	29.31
4	46.92	1867	332.49	340.16	37.86	11.39	47.57	356.8	309.23	0	0	0	0	0	2.73	97.27	100	576	338.89	349.23	32.78	9.67	34.08	357.82	323.73	0	0	0	0	0	0	100	100	1291	329.63	337.33	39.6	12.01	50.54	355.46	304.92	0	0	0	0	0	3.95	96.05	100
7	100	1880	181.17	174.02	48.08	26.54	71.31	214.51	143.2	54.36	22.02	0	0	0	35.11	10.53	45.64	576	185.25	175.13	48.81	26.35	66.06	216.08	150.02	52.43	15.8	0	0	0	36.81	10.76	47.57	1304	179.37	173.25	47.67	26.57	73.18	213.2	140.02	55.21	24.77	0	0	0	34.36	10.43	44.79
7	100	1859	163.79	157.98	48.31	29.5	59.86	190.87	131.01	67.29	30.45	0.65	1.24	1.89	23.99	6.83	30.82	576	136.76	142.52	33.97	24.84	37.48	157.53	120.05	86.46	40.63	2.08	3.99	6.07	7.47	0	7.47	1283	175.92	167.91	48.88	27.79	63.74	202.02	138.28	58.69	25.88	0	0	0	31.41	9.9	41.31
7	100	1885	200.6	204.36	54.47	27.15	64.79	233.02	168.24	32.04	15.54	0.27	0	0.27	50.08	17.61	67.69	576	210.34	206.15	31.35	14.9	35	225.02	190.02	16.15	0	0	0	0	73.96	9.9	83.86	1309	196.32	202.88	61.49	31.32	97.12	242.13	145.01	39.04	22.38	0.38	0	0.38	39.57	21.01	60.58
3	24.12	1882	170.81	170.56	17.81	10.42	30.99	185.51	154.52	64.77	0.8	0	0	0	35.23	0	35.23	576	172.98	171.96	15.96	9.23	30.67	188.55	157.88	54.34	0	0	0	0	45.66	0	45.66	1306	169.85	166.91	18.49	10.88	32.06	185.25	153.19	69.37	1.15	0	0	0	30.63	0	30.63
7	100.05	1876	180.45	176.62	31.76	17.6	48.69	203.6	154.91	52.83	7.78	0	0	0	45.26	1.92	47.18	576	163.02	156.69	28.73	17.62	32.43	176.58	144.14	76.91	17.19	0	0	0	22.74	0.35	23.09	1300	188.17	187.45	29.94	15.91	41.44	207.21	165.77	42.15	3.62	0	0	0	55.23	2.62	57.85
7	100	1885	122.51	119.05	24.72	20.18	29.98	134.99	105.01	97.19	79.42	0	0	0	2.81	0	2.81	576	119.75	117.99	21.98	18.35	24	129	105.01	97.05	86.11	0	0	0	2.95	0	2.95	1309	123.72	120.05	25.75	20.82	32.99	138.02	105.03	97.25	76.47	0	0	0	2.75	0	2.75
7	100.05	1879	144.84	138.74	31.06	21.44	36.04	160.36	124.32	85.58	50.82	0	0	0	14.16	0.27	14.43	576	137.1	133.33	26.78	19.54	30.65	151.37	120.72	91.84	58.33	0	0	0	8.16	0	8.16	1303	148.26	142.32	32.19	21.71	41.43	167.56	126.13	82.81	47.51	0	0	0	16.81	0.38	17.19
7	100	1868	188.82	187.39	38.96	20.63	43.24	207.21	163.96	39.67	4.76	0.32	0.32	0.64	52.62	7.07	59.69	576	173.68	171.17	21.22	12.22	30.63	189.19	158.56	59.9	1.91	0	0	0	40.1	0	40.1	1292	195.56	194.59	42.97	21.97	43.27	216.24	172.97	30.65	6.04	0.46	0.46	0.92	58.2	10.22	68.42
7	100	1893	123.05	118.02	25.23	20.5	27.94	134.04	106.09	97.25	79.66	0	0	0	2.38	0.37	2.75	576	111.98	112.05	12.09	10.79	18	121.01	103.01	100	98.96	0	0	0	0	0	0	1317	127.89	122.02	27.82	21.76	34.01	143.01	109	96.05	71.22	0	0	0	3.42	0.53	3.95
7	100	1865	199.96	201.81	37.33	18.67	57.29	228.46	171.17	30.51	5.04	0	0	0	61.45	8.04	69.49	576	181.5	176.58	38.43	21.17	68.51	216.26	147.75	51.74	14.93	0	0	0	45.31	2.95	48.26	1289	208.21	208.96	33.71	16.19	46.79	230.57	183.78	21.02	0.62	0	0	0	68.66	10.32	78.98
7	100	1851	130.81	129.73	16.9	12.92	21.68	140.59	118.92	98.81	71.85	0	0	0	1.19	0	1.19	576	136.23	135.14	16.9	12.41	18.02	144.14	126.13	97.92	61.28	0	0	0	2.08	0	2.08	1275	128.37	126.13	16.33	12.72	23.35	138.74	115.39	99.22	76.63	0	0	0	0.78	0	0.78
7	100.05	1875	221.95	209.01	83.44	37.6	120.61	270.52	149.92	38.08	20.59	0	0	0	27.89	34.03	61.92	576	174.28	155.85	59.3	34.03	82.7	212.43	129.73	64.24	41.84	0	0	0	20.31	15.45	35.76	1299	243.09	234.11	83.9	34.51	115.15	291.65	176.51	26.48	11.16	0	0	0	31.25	42.26	73.51
7	100.05	1871	160.2	150.99	48.06	30	66.99	188	121.01	70.07	40.19	0	0	0	23.36	6.57	29.93	576	122.02	120.04	19.39	15.89	23.93	133.94	110.02	100	81.08	0	0	0	0	0	0	1295	177.18	169.01	47.26	26.68	66.14	210.01	143.87	56.76	22.01	0	0	0	33.75	9.5	43.25
7	98.71	1861	145.5	141.04	35.91	24.68	39.23	162.22	122.99	88.02	47.39	0	0	0	9.83	2.15	11.98	576	143.98	141.97	21.24	14.75	32.02	160.02	127.99	95.66	45.49	0	0	0	4.34	0	4.34	1285	146.17	141.02	40.8	27.91	48.04	165.04	117	84.59	48.25	0	0	0	12.3	3.11	15.41
7	100	1884	181.13	177.97	46.67	25.77	68.41	210.91	142.5	51.38	21.66	0	0	0	39.65	8.97	48.62	576	141.8	139.01	25.54	18.01	20.99	151.01	130.02	91.32	51.04	0	0	0	8.68	0	8.68	1308	198.44	194.02	43.24	21.79	58.01	226.02	168.02	33.79	8.72	0	0	0	53.29	12.92	66.21
7	96.46	1891	162.59	153.23	52.1	32.04	59.19	187.39	128.2	67.85	34.11	1.06	0.37	1.43	22.95	7.77	30.72	576	165.15	155.87	44.84	27.15	46.81	180.18	133.37	74.83	32.29	0	0	0	17.53	7.64	25.17	1315	161.46	153.14	54.96	34.04	67.97	192.22	124.25	64.79	34.9	1.52	0.53	2.05	25.32	7.83	33.15
5	98.75	1277	297.78	297.3	57.33	19.25	80.34	340.51	260.18	2.98	0	0	0	0	17.7	79.33	97.03	384	313.19	308.11	45.53	14.54	73.39	352.68	279.29	0	0	0	0	0	8.07	91.93	100	893	291.16	290.09	60.54	20.79	87.81	335.13	247.33	4.26	0	0	0	0	21.84	73.91	95.75
7	100	1876	206.61	185.99	68.75	33.28	92.93	246	153.06	47.07	11.67	0	0	0	29.1	23.83	52.93	576	170.83	162.02	41.18	24.1	43.05	185.03	141.98	73.44	20.83	0	0	0	20.83	5.73	26.56	1300	222.46	203.95	72.48	32.58	110.54	272.73	162.2	35.38	7.62	0	0	0	32.77	31.85	64.62
7	100	1874	191.7	181.02	50.93	26.57	70.21	220.93	150.72	49.15	13.18	0	0	0	35.81	15.05	50.86	576	153.12	147.07	23.76	15.52	24.5	162.52	138.01	84.55	31.25	0	0	0	15.45	0	15.45	1298	208.82	198.85	50.41	24.14	72.13	242.22	170.09	33.44	5.16	0	0	0	44.84	21.73	66.57
7	100	1880	138.44	136.03	33.62	24.28	47.5	160.02	112.52	85.9	53.62	0	0	0	14.1	0	14.1	576	118.02	114.02	21.49	18.21	26	128.02	102.02	100	80.03	0	0	0	0	0	0	1304	147.46	147.01	34.07	23.1	45.93	171.03	125.1	79.68	41.95	0	0	0	20.32	0	20.32
7	100	1891	160.81	162.16	34.21	21.27	50.47	183.8	133.33	69.75	31.41	0	0	0	28.98	1.27	30.25	576	164.37	169.37	36.18	22.01	66.58	196.4	129.82	58.51	30.9	0	0	0	41.49	0	41.49	1315	159.25	158.57	33.2	20.85	46.8	180.17	133.37	74.68	31.63	0	0	0	23.5	1.83	25.33
7	100	1889	160.1	143.07	56.48	35.28	69.98	190.99	121.01	69.08	46.59	0.11	0	0.11	23.03	7.78	30.81	576	145.82	130.06	47.88	32.83	67.49	179.53	112.04	75	62.5	0	0	0	22.05	2.95	25	1313	166.36	150.17	58.79	35.34	70.9	195.01	124.11	66.49	39.6	0.15	0	0.15	23.46	9.9	33.36
7	100	1856	190.52	189.03	25.44	13.35	29.96	202.04	172.09	36.69	0.65	0	0	0	60.45	2.86	63.31	576	187.77	187.07	16.15	8.6	21.05	198.06	177.02	31.08	0	0	0	0	68.92	0	68.92	1280	191.76	189.91	28.57	14.9	36.27	207.21	170.94	39.22	0.94	0	0	0	56.64	4.14	60.78
7	99.63	1877	150.6	142.98	56.5	37.52	72.04	181.05	109.01	72.99	45.82	1.49	0	1.49	20.94	4.58	25.52	576	136.01	116.02	57.61	42.36	60.01	157.53	97.51	79.34	66.15	0.52	0	0.52	17.53	2.6	20.13	1301	157.06	151.14	54.8	34.89	63	185.01	122.01	70.18	36.82	1.92	0	1.92	22.44	5.46	27.9
7	100.05	1884	134.15	130.89	39.49	29.44	55.54	159.19	103.65	86.2	58.44	1.38	0	1.38	11.94	0.48	12.42	576	158.49	151.01	33.43	21.1	37	171.07	134.08	78.47	32.99	0	0	0	19.97	1.56	21.53	1308	123.44	116.99	37.14	30.09	50.21	145.31	95.1	89.6	69.65	1.99	0	1.99	8.41	0	8.41
7	100.05	1892	170.39	160.36	50	29.34	77.73	207.21	129.48	60.94	35.78	0	0	0	30.18	8.88	39.06	576	141.61	129.83	38.04	26.86	41.45	158.56	117.12	84.38	63.02	0	0	0	12.15	3.47	15.62	1316	182.99	178.42	49.4	27	81.28	221.9	140.62	50.68	23.86	0	0	0	38.07	11.25	49.32
7	100	1881	135.51	121.66	44.29	32.68	41.23	149.24	108.02	86.39	68.58	0.37	0	0.37	10.37	2.87	13.24	576	116.11	110.48	22.83	19.66	16.17	121.11	104.94	97.22	89.06	0	0	0	2.78	0	2.78	1305	144.08	129.51	48.57	33.71	48.43	161.25	112.82	81.61	59.54	0.54	0	0.54	13.72	4.14	17.86
7	100	1881	142.19	141.75	33.89	23.83	48.94	164.98	116.04	85.11	47.9	0.32	0	0.32	14.57	0	14.57	576	151.72	155.01	34.9	23	51.94	174.49	122.55	78.47	32.64	0	0	0	21.53	0	21.53	1305	137.98	136.84	32.57	23.61	44.09	157.98	113.89	88.05	54.64	0.46	0	0.46	11.49	0	11.49
7	100	1873	149.95	143.17	41.16	27.45	61.05	178.02	116.96	75.97	46.98	0	0	0	22.74	1.28	24.02	576	124.53	117.98	29.1	23.37	32.06	136.28	104.22	93.06	78.82	0	0	0	6.94	0	6.94	1297	161.23	157.26	40.7	25.24	59.52	191.54	132.02	68.39	32.85	0	0	0	29.76	1.85	31.61
6	95.41	1525	169.85	165.57	42.64	25.11	48.72	189.26	140.54	65.31	24.13	0	0	0	29.9	4.79	34.69	480	155.84	154.07	27.1	17.39	43.03	176.44	133.41	79.38	33.96	0	0	0	20.63	0	20.63	1045	176.28	169.37	46.75	26.52	52.22	196.36	144.14	58.85	19.62	0	0	0	34.16	6.99	41.15
7	92.44	1878	186.84	182.01	38.72	20.73	50.97	210.03	159.06	48.72	11.55	0	0	0	43.88	7.4	51.28	576	177.78	172.73	33.84	19.04	34	192.02	158.02	60.59	15.28	0	0	0	34.38	5.03	39.41	1302	190.85	186.02	40.06	20.99	56.11	216.13	160.02	43.47	9.91	0	0	0	48.08	8.45	56.53
7	100	1885	166.03	159.8	44.44	26.77	52.88	186.02	133.14	71.56	30.4	0	0	0	22.76	5.68	28.44	576	165.36	157.01	43.05	26.03	33.39	173.47	140.09	80.21	24.31	0	0	0	13.19	6.6	19.79	1309	166.32	161.02	45.05	27.09	61.04	192.03	130.99	67.76	33.08	0	0	0	26.97	5.27	32.24
7	100	1877	273.18	259.36	76.74	28.09	124.38	335.19	210.81	9.43	0.69	0	0	0	36.87	53.7	90.57	576	256.01	234.29	68.61	26.8	97.3	300.92	203.62	7.81	0	0	0	0	51.56	40.63	92.19	1301	280.78	272.2	78.92	28.11	136.11	349.98	213.87	10.15	1	0	0	0	30.36	59.49	89.85
7	100	1888	271.69	270.05	50.28	18.51	70.15	306.6	236.46	3.18	0.32	0	0	0	31.51	65.31	96.82	576	259.92	257.91	41.13	15.82	57.87	286.63	228.76	1.04	0	0	0	0	40.1	58.85	98.95	1312	276.85	279.16	53	19.14	74.86	314.87	240.01	4.12	0.46	0	0	0	27.74	68.14	95.88
7	84.7	1856	169.19	168.02	42.13	24.9	58.96	195.95	136.99	60.88	26.83	0	0	0	36.15	2.96	39.11	576	167.42	168.02	40.05	23.92	64.25	198.34	134.09	57.99	28.47	0	0	0	42.01	0	42.01	1280	169.99	168.28	43.03	25.31	55.14	194.15	139.01	62.19	26.09	0	0	0	33.52	4.3	37.82
6	81.01	1875	119.77	117.16	33.76	28.19	37.61	133.33	95.73	92.05	76.21	1.65	0.59	2.24	5.39	0.32	5.71	576	121.44	115.71	31.68	26.09	25.23	131.53	106.31	92.71	77.26	0.87	0	0.87	6.42	0	6.42	1299	119.03	117.44	34.63	29.09	38.36	133.86	95.5	91.76	75.75	2	0.85	2.85	4.93	0.46	5.39
7	100.05	1874	182.44	172.97	48.54	26.61	57.66	207.21	149.55	56.51	14.78	0	0	0	32.5	10.99	43.49	576	175.83	171.21	34.91	19.85	37.84	190.99	153.15	57.64	11.46	0	0	0	38.19	4.17	42.36	1298	185.37	172.97	53.24	28.72	72.07	219.82	147.75	56.01	16.26	0	0	0	29.97	14.02	43.99
7	100	1879	160.48	147.04	44.5	27.73	53.76	183.76	130.01	72.8	41.09	0	0	0	22.35	4.84	27.19	576	143.52	134.98	32.54	22.67	34.94	159.9	124.96	85.07	59.03	0	0	0	13.89	1.04	14.93	1303	167.97	155.01	46.96	27.96	64.87	197.91	133.05	67.38	33.15	0	0	0	26.09	6.52	32.61
3	100.12	863	151.2	151.35	27.39	18.11	40.99	171.23	130.23	83.78	36.85	0	0	0	16.22	0	16.22	288	147.06	140.54	29.01	19.72	47.75	171.17	123.42	85.07	48.96	0	0	0	14.93	0	14.93	575	153.26	155.03	26.32	17.17	41.4	172.97	131.57	83.13	30.78	0	0	0	16.87	0	16.87
7	97.29	1881	261.89	253.02	58.01	22.15	82.99	298.04	215.05	4.04	0.16	0	0	0	43.49	52.47	95.96	576	259.41	250.05	51.89	20	82.29	299.32	217.03	0.35	0	0	0	0	48.61	51.04	99.65	1305	262.99	254.04	60.5	23	82.99	298.02	215.03	5.67	0.23	0	0	0	41.23	53.1	94.33
7	96.42	1873	201.39	194.59	47.82	23.75	63.06	230.63	167.57	36.73	6.67	0	0	0	48	15.27	63.27	576	170.98	167.64	34.5	20.18	36.04	185.59	149.55	67.53	14.06	0	0	0	28.82	3.65	32.47	1297	214.9	209.01	46.71	21.74	61.14	243.17	182.03	23.05	3.39	0	0	0	56.52	20.43	76.95
7	100	1878	182.02	167.26	58.32	32.04	75.01	214.12	139.11	57.93	25.29	0	0	0	28.27	13.79	42.06	576	154.56	148.21	34.25	22.16	35	167.01	132.01	83.85	37.5	0	0	0	13.72	2.43	16.15	1302	194.17	186.98	62.5	32.19	86.61	232.92	146.31	46.47	19.89	0	0	0	34.72	18.82	53.54
7	93.8	1888	161.76	160.72	36.18	22.37	45.92	181.92	136	73.78	29.13	0	0	0	24.68	1.54	26.22	576	172.26	168.4	24.64	14.31	28.55	186.69	158.15	68.58	8.85	0	0	0	31.42	0	31.42	1312	157.15	152.02	39.34	25.04	51.84	177.83	125.99	76.07	38.03	0	0	0	21.72	2.21	23.93
7	95.89	1873	137.87	136.91	31.71	23	36.04	156.76	120.72	87.29	50.93	1.76	1.23	2.99	9.72	0	9.72	576	126.96	126.14	33.59	26.45	28.87	147.77	118.9	85.24	56.6	5.38	3.99	9.37	5.38	0	5.38	1297	142.71	140.54	29.58	20.73	34.23	158.56	124.32	88.2	48.42	0.15	0	0.15	11.64	0	11.64
7	100	1889	197.56	193.03	52.76	26.71	61.25	222.01	160.75	40.13	12.39	0	0	0	45.31	14.56	59.87	576	187.97	195.52	30.09	16.01	40.99	210.02	169.03	35.59	10.42	0	0	0	63.54	0.87	64.41	1313	201.77	191.03	59.59	29.53	80	236.03	156.03	42.12	13.25	0	0	0	37.32	20.56	57.88
7	100	1878	138.63	134.23	30.46	21.97	37.84	153.15	115.32	88.5	57.19	0	0	0	11.34	0.16	11.5	576	113.85	111.71	11.17	9.81	14.42	120.72	106.31	100	98.96	0	0	0	0	0	0	1302	149.59	144.2	29.85	19.96	36	165.77	129.77	83.41	38.71	0	0	0	16.36	0.23	16.59
7	100	1887	179.01	171.03	39.59	22.12	56.02	205.03	149.01	57.07	14.41	0	0	0	37.78	5.14	42.92	576	170.4	158.02	36.08	21.18	42.02	187.03	145.01	68.58	15.28	0	0	0	26.39	5.03	31.42	1311	182.79	178.01	40.48	22.15	58.06	211.05	153	52.02	14.04	0	0	0	42.79	5.19	47.98
7	100	1873	146.65	140.02	27.25	18.58	37.97	165.03	127.06	86.92	49.81	0	0	0	13.08	0	13.08	576	132.06	134.05	15.91	12.05	19.95	139.97	120.02	99.31	75.87	0	0	0	0.69	0	0.69	1297	153.13	150.94	28.7	18.74	44.31	174.33	130.02	81.42	38.24	0	0	0	18.58	0	18.58
7	100	1891	134.77	127.95	31.33	23.25	48.58	156.78	108.2	89.64	60.39	0	0	0	10.36	0	10.36	576	124.23	117.13	23.35	18.8	25.23	133.33	108.1	96.35	78.47	0	0	0	3.65	0	3.65	1315	139.38	136.94	33.22	23.83	52.24	163.92	111.68	86.69	52.47	0	0	0	13.31	0	13.31
7	100	1876	233.35	235.03	46.84	20.07	66.01	264.03	198.02	13.91	1.49	0	0	0	49.36	36.73	86.09	576	231.75	233.04	44.12	19.04	67.45	260.98	193.53	15.97	0.35	0	0	0	46.88	37.15	84.03	1300	234.06	235.12	48	20.51	66.73	265.9	199.17	13	2	0	0	0	50.46	36.54	87
5	98.54	1440	168.95	167.49	31.72	18.78	34.29	183.87	149.58	69.44	15.49	0.07	0.07	0.14	28.47	1.94	30.41	480	174.29	171.17	21.79	12.5	19.82	181.98	162.16	68.33	1.46	0.21	0.21	0.42	31.25	0	31.25	960	166.28	162.16	35.37	21.27	43.27	185.61	142.33	70	22.5	0	0	0	27.08	2.92	30
7	100	1884	173.16	165.79	62.78	36.26	93.71	214.44	120.73	56.21	35.24	0.32	0	0.32	30.94	12.53	43.47	576	166.71	156.76	55.17	33.09	86.49	209.01	122.52	63.72	38.37	0	0	0	28.3	7.99	36.29	1308	176	171.17	65.67	37.32	99.09	216.27	117.17	52.91	33.87	0.46	0	0.46	32.11	14.53	46.64
7	99.25	1879	233.96	228.29	66.32	28.35	97.3	277.48	180.18	24.85	5.75	0	0	0	37.89	37.25	75.14	576	202.27	184.74	59.74	29.54	75.68	234.23	158.56	47.4	12.15	0	0	0	30.38	22.22	52.6	1303	247.97	241.44	64.24	25.91	81.81	284.71	202.9	14.89	2.92	0	0	0	41.21	43.9	85.11
7	100	1888	167.88	170.02	27.72	16.51	34.16	185.21	151.05	66.9	17.8	0	0	0	32.84	0.26	33.1	576	179.14	176.54	17.89	9.99	21.92	188.97	167.05	55.9	1.22	0	0	0	44.1	0	44.1	1312	162.94	164.52	29.76	18.26	42.12	182.1	139.99	71.72	25.08	0	0	0	27.9	0.38	28.28
7	100	1870	214.42	207.2	60.82	28.37	82.81	248.5	165.69	34.22	5.19	0	0	0	41.93	23.85	65.78	576	212.91	188.34	80.05	37.6	103.65	251.4	147.75	45.66	10.24	0	0	0	28.82	25.52	54.34	1294	215.09	213.59	49.96	23.23	72.23	246.94	174.72	29.13	2.94	0	0	0	47.76	23.11	70.87
6	100.06	1727	134.02	126.13	44.45	33.16	61.25	160.35	99.1	82.34	61.09	0.98	0.41	1.39	15.52	0.75	16.27	576	118.48	124.32	31.88	26.91	52.26	140.54	88.28	96.35	72.05	1.22	1.22	2.44	1.22	0	1.22	1151	141.81	129.74	47.7	33.63	70.3	174.77	104.48	75.33	55.6	0.87	0	0.87	22.68	1.13	23.81
7	100	1877	147.65	144.14	31.76	21.51	45.03	169.35	124.32	82.84	44.06	0.21	0	0.21	16.73	0.21	16.94	576	140.19	133.33	36.18	25.81	49.55	164.86	115.32	78.99	59.03	0.69	0	0.69	20.31	0	20.31	1301	150.96	149.55	29	19.21	39.62	169.37	129.75	84.55	37.43	0	0	0	15.14	0.31	15.45
7	96.63	1868	150.14	142	40.38	26.9	52	171.99	119.99	79.87	47.22	0	0	0	17.4	2.73	20.13	576	128.47	125.01	24.4	18.99	34.36	143.03	108.66	96.18	68.23	0	0	0	3.82	0	3.82	1292	159.81	152.01	42.31	26.48	55.11	185.05	129.94	72.6	37.85	0	0	0	23.45	3.95	27.4
7	100.16	1869	156.1	150.02	33.14	21.23	45.06	176.07	131.01	77.1	33.28	0	0	0	21.94	0.96	22.9	576	132.63	128.03	19.55	14.74	28.99	147.01	118.02	98.09	69.1	0	0	0	1.91	0	1.91	1293	166.56	158.02	32.6	19.57	45.96	189.99	144.03	67.75	17.32	0	0	0	30.86	1.39	32.25
7	93.73	1865	160.17	151.01	37.72	23.55	52.01	183.02	131.01	72.92	33.14	0	0	0	26.11	0.97	27.08	576	155.97	152.02	27.15	17.41	25.53	168.54	143.01	84.38	22.4	0	0	0	15.45	0.17	15.62	1289	162.05	150.01	41.46	25.58	67.04	195.06	128.02	67.8	37.94	0	0	0	30.88	1.32	32.2
7	100	1876	156.07	150.02	33.09	21.2	45.02	176.03	131.01	77.08	33.05	0	0	0	21.96	0.96	22.92	576	133.06	128.02	20.38	15.32	28.99	147.01	118.02	96.88	67.71	0	0	0	3.13	0	3.13	1300	166.27	157.52	32.52	19.56	45.01	189.03	144.02	68.31	17.69	0	0	0	30.31	1.38	31.69
7	100.05	1872	156.09	150.02	33.12	21.22	45.19	176.19	131.01	77.19	33.49	0	0	0	21.85	0.96	22.81	576	132.78	128.07	19.96	15.03	28.99	147.01	118.02	97.57	68.75	0	0	0	2.43	0	2.43	1296	166.45	158	32.54	19.55	44.98	189.05	144.07	68.13	17.82	0	0	0	30.48	1.39	31.87
7	100	1878	156.06	150.02	33.07	21.19	45.01	176.02	131.01	77.21	33.12	0	0	0	21.83	0.96	22.79	576	133.38	128.99	20.85	15.63	30	148.02	118.02	96.18	66.84	0	0	0	3.82	0	3.82	1302	166.09	157.05	32.52	19.58	45.01	189.03	144.02	68.82	18.2	0	0	0	29.8	1.38	31.18
7	79.26	1866	149.26	139.01	32.92	22.05	35.99	164	128.02	82.05	50.64	0	0	0	16.99	0.96	17.95	576	129.61	128.02	17.49	13.49	17.01	135.03	118.02	98.26	78.82	0	0	0	1.74	0	1.74	1290	158.04	149.01	34.38	21.75	52	180.02	128.02	74.81	38.06	0	0	0	23.8	1.4	25.2
7	100	1868	156.1	150.02	33.16	21.24	45.05	176.06	131.01	77.03	33.3	0	0	0	22	0.96	22.96	576	132.71	128.99	19.27	14.52	29	147.02	118.02	98.26	68.58	0	0	0	1.74	0	1.74	1292	166.53	158.05	32.73	19.66	45.96	190	144.04	67.57	17.57	0	0	0	31.04	1.39	32.43
7	100.05	1868	156.1	150.02	33.15	21.24	45.87	176.88	131.01	77.19	33.51	0	0	0	21.84	0.96	22.8	576	132.68	128.48	19.38	14.61	28.99	147.01	118.02	98.26	69.1	0	0	0	1.74	0	1.74	1292	166.54	158.03	32.69	19.63	45.73	189.95	144.22	67.8	17.65	0	0	0	30.8	1.39	32.19
6	100	1583	154.4	148.99	34.37	22.26	46.01	174.02	128	78.27	37.14	0	0	0	20.59	1.14	21.73	480	129.73	123.56	19.81	15.27	21.01	138.02	117.01	97.5	76.88	0	0	0	2.5	0	2.5	1103	165.14	155.03	33.83	20.49	44.01	187.03	143.01	69.9	19.85	0	0	0	28.47	1.63	30.1
7	100	1875	156.07	150.02	33.1	21.21	45.1	176.11	131.01	77.28	33.17	0	0	0	21.76	0.96	22.72	576	132.93	128.06	20.21	15.2	29	147.02	118.02	97.22	68.23	0	0	0	2.78	0	2.78	1299	166.34	157.96	32.52	19.55	45.02	189.09	144.07	68.44	17.63	0	0	0	30.18	1.39	31.57
7	100	1875	156.07	150.02	33.1	21.21	45.07	176.08	131.01	77.23	33.17	0	0	0	21.81	0.96	22.77	576	132.93	128.04	20.21	15.2	28.99	147.01	118.02	97.22	68.23	0	0	0	2.78	0	2.78	1299	166.34	157.99	32.52	19.55	45.02	189.06	144.05	68.36	17.63	0	0	0	30.25	1.39	31.64
7	98.61	1873	156.28	150.02	33.37	21.36	46.03	177.04	131.01	76.45	33.74	0	0	0	22.58	0.96	23.54	576	134.18	131	19.76	14.73	29.01	148.02	119.01	97.57	64.76	0	0	0	2.43	0	2.43	1297	166.09	158.02	33.5	20.17	47.01	191.03	144.02	67.08	19.97	0	0	0	31.53	1.39	32.92
7	99.95	1878	156.06	150.02	33.07	21.19	45.01	176.02	131.01	77.1	33.01	0	0	0	21.94	0.96	22.9	576	133.33	128.51	20.84	15.63	30	148.02	118.02	96.18	67.01	0	0	0	3.82	0	3.82	1302	166.12	157.01	32.5	19.56	45.01	189.03	144.02	68.66	17.97	0	0	0	29.95	1.38	31.33
7	100	1872	156.09	150.02	33.12	21.22	45.07	176.08	131.01	77.14	33.23	0	0	0	21.9	0.96	22.86	576	132.78	128.04	19.96	15.03	28.99	147.01	118.02	97.57	68.92	0	0	0	2.43	0	2.43	1296	166.45	158.03	32.54	19.55	45.07	189.13	144.06	68.06	17.36	0	0	0	30.56	1.39	31.95
7	100	1873	156.08	150.02	33.11	21.22	45.07	176.08	131.01	77.2	33.21	0	0	0	21.84	0.96	22.8	576	132.78	128.04	19.96	15.03	28.99	147.01	118.02	97.57	68.92	0	0	0	2.43	0	2.43	1297	166.43	158.02	32.53	19.55	45.06	189.13	144.08	68.16	17.35	0	0	0	30.45	1.39	31.84
7	100	1879	156.05	150.02	33.06	21.19	45.02	176.03	131.01	77.28	33.1	0	0	0	21.77	0.96	22.73	576	133.56	128.99	21.11	15.8	30.01	148.02	118.01	95.83	66.15	0	0	0	4.17	0	4.17	1303	166	157.02	32.52	19.59	44.93	188.95	144.02	69.07	18.5	0	0	0	29.55	1.38	30.93
7	100	1874	156.08	150.02	33.11	21.21	45.06	176.07	131.01	77.21	33.19	0	0	0	21.82	0.96	22.78	576	132.84	128.04	20.08	15.12	28.99	147.01	118.02	97.4	68.58	0	0	0	2.6	0	2.6	1298	166.39	158.02	32.52	19.55	45.02	189.07	144.05	68.26	17.49	0	0	0	30.35	1.39	31.74
7	100.05	1874	156.08	150.02	33.1	21.21	45.03	176.04	131.01	77.05	33.14	0	0	0	21.99	0.96	22.95	576	132.93	128.03	20.21	15.2	28.99	147.01	118.02	97.22	68.06	0	0	0	2.78	0	2.78	1298	166.35	158.01	32.53	19.55	45.01	189.03	144.02	68.1	17.64	0	0	0	30.51	1.39	31.9
7	100	1874	156.08	150.02	33.11	21.21	45.13	176.14	131.01	77.27	33.19	0	0	0	21.77	0.96	22.73	576	132.84	128.06	20.08	15.12	28.99	147.01	118.02	97.4	68.58	0	0	0	2.6	0	2.6	1298	166.39	158.02	32.52	19.55	44.99	189.09	144.1	68.34	17.49	0	0	0	30.28	1.39	31.67
7	99.57	1876	155.95	150.02	33.19	21.28	45.03	176.04	131.01	77.13	33.42	0	0	0	21.91	0.96	22.87	576	132.76	128.03	20.42	15.38	29	147.02	118.02	96.88	69.44	0	0	0	3.13	0	3.13	1300	166.23	157.59	32.58	19.6	44.99	189.03	144.04	68.38	17.46	0	0	0	30.23	1.38	31.61
7	100.05	1875	156.07	150.02	33.1	21.21	45.06	176.07	131.01	77.23	33.33	0	0	0	21.81	0.96	22.77	576	133.06	128.04	20.38	15.32	29.02	147.04	118.02	96.88	67.71	0	0	0	3.13	0	3.13	1299	166.28	157.95	32.53	19.56	45.01	189.02	144.02	68.51	18.09	0	0	0	30.1	1.39	31.49
7	96.05	1874	158.49	151.01	35.2	22.21	50.02	181.03	131.01	73.96	32.98	0	0	0	25.08	0.96	26.04	576	145.5	142.02	23.22	15.96	28.01	157.02	129.01	91.67	45.83	0	0	0	8.33	0	8.33	1298	164.26	155.01	37.97	23.11	59.01	193.03	134.02	66.1	27.27	0	0	0	32.51	1.39	33.9
7	100	1881	156.04	150.01	33.05	21.18	45.01	176.02	131.01	77.35	33.07	0	0	0	21.69	0.96	22.65	576	133.98	129.01	21.65	16.16	30.08	148.07	117.99	95.14	64.76	0	0	0	4.86	0	4.86	1305	165.78	157.01	32.53	19.62	44.24	188.21	143.96	69.5	19.08	0	0	0	29.12	1.38	30.5
7	98.56	1871	156.13	150.08	33.08	21.18	44.8	175.81	131.01	77.45	33.24	0	0	0	21.59	0.96	22.55	576	133.66	128.04	20.67	15.46	30.99	149.01	118.02	97.92	68.23	0	0	0	2.08	0	2.08	1295	166.13	157.01	32.66	19.66	45.06	189.1	144.05	68.34	17.68	0	0	0	30.27	1.39	31.66
7	100	1876	156.07	150.02	33.09	21.2	45.03	176.04	131.01	77.19	33.1	0	0	0	21.86	0.96	22.82	576	133.05	128.03	20.38	15.32	29	147.02	118.02	96.88	67.88	0	0	0	3.13	0	3.13	1300	166.27	157.59	32.52	19.56	45.01	189.03	144.03	68.46	17.69	0	0	0	30.15	1.38	31.53
7	100	1879	156.05	150.02	33.06	21.19	45.03	176.04	131.01	77.28	33.1	0	0	0	21.77	0.96	22.73	576	133.57	128.99	21.11	15.81	30.01	148.02	118.01	95.83	66.15	0	0	0	4.17	0	4.17	1303	165.99	157.02	32.52	19.59	44.95	188.96	144.02	69.07	18.5	0	0	0	29.55	1.38	30.93
7	100	1875	156.07	150.02	33.1	21.21	45.05	176.06	131.01	77.23	33.17	0	0	0	21.81	0.96	22.77	576	132.93	128.04	20.21	15.2	28.99	147.01	118.02	97.22	68.23	0	0	0	2.78	0	2.78	1299	166.34	158	32.52	19.55	45.02	189.06	144.04	68.36	17.63	0	0	0	30.25	1.39	31.64
7	97.06	1872	155.78	151.01	32.93	21.14	43.98	174.99	131.01	77.99	33.17	0	0	0	21.05	0.96	22.01	576	140.07	139.05	19.16	13.68	26.75	151.76	125.01	97.4	50.69	0	0	0	2.6	0	2.6	1296	162.77	155.01	35.29	21.68	48.97	188	139.03	69.37	25.39	0	0	0	29.24	1.39	30.63
7	100	1861	156.15	150.02	33.21	21.27	45.09	176.1	131.01	77	33.42	0	0	0	22.03	0.97	23	576	133.27	129.01	18.69	14.02	29.98	148.02	118.04	98.26	65.1	0	0	0	1.74	0	1.74	1285	166.4	158.93	33.19	19.94	46	190.04	144.04	67.47	19.22	0	0	0	31.13	1.4	32.53
7	99.41	1873	155.93	150.02	33.22	21.3	46.05	176.24	130.19	77.04	34.01	0	0	0	22	0.96	22.96	576	132.82	128.09	20.07	15.11	28.99	147.01	118.02	97.4	68.4	0	0	0	2.6	0	2.6	1297	166.19	158.02	32.75	19.71	44.99	189.03	144.04	68	18.74	0	0	0	30.61	1.39	32
[truncated: 21 more columns]
